# Supplementary material for: Diversity, abundance, and host relationships of avian malaria and related haemosporidians in New Mexico pine forests
Source: PeerJ. 2017 Aug 17;5:e3700. doi: 10.7717/peerj.3700 (PMC5563434; doi:10.7717/peerj.3700)
Supplement: Supplemental Information 1 [file peerj-05-3700-s001.xlsx]

## Sheet: TableS1_2016_Birds
Catalogue No.	NK	Clade	Family	Scientific Name	Link to Arctos Bird Record	Day	Month	Elevation	Site	Latitude	Longitude	Age	Resident/Migratory	Haemosporidian Genus	PCR Positive	Microscopy Positive	Waldenstrom Primers	Hellgren Primers	MalAvi Name	GenBank Accn.	Link to Arctos Parasite Record	Notes
MSB:Bird:45001	275803	Passerides1b	Parulidae	Setophaga coronata	http://arctos.database.museum/guid/MSB:Bird:45001	21	June	2404	Mesa Chivato	35.5332	-107.349	Adult	Migrant	Haemoproteus/Plasmodium	No	Yes					http://arctos.database.museum/guid/MSB:Para:25903
MSB:Bird:45002	275805	Passerides1b	Parulidae	Setophaga coronata	http://arctos.database.museum/guid/MSB:Bird:45002	21	June	2404	Mesa Chivato	35.5332	-107.349	Adult	Migrant	Absent	No	No
MSB:Bird:45003	275811	Suboscine	Tyrannidae	Tyrannus vociferans	http://arctos.database.museum/guid/MSB:Bird:45003	20	June	2336	Mesa Chivato	35.5351	-107.349	Adult	Migrant	Absent	No	No
MSB:Bird:45004	275821	Passerides1a	Certhiidae	Certhia americana	http://arctos.database.museum/guid/MSB:Bird:45004	21	June	2420	Mesa Chivato	35.533	-107.349	Adult	Migrant	Absent	No	No
MSB:Bird:45005	275822	Passerides1b	Thraupidae	Piranga ludoviciana	http://arctos.database.museum/guid/MSB:Bird:45005	20	June	2412	Mesa Chivato	35.5334	-107.349	Adult	Migrant	Haemoproteus	Yes	Yes	Yes	Yes	PIRLUD02	MF077652	http://arctos.database.museum/guid/MSB:Para:25866
MSB:Bird:45006	275823	Passerides1b	Emberizidae	Spizella passerina	http://arctos.database.museum/guid/MSB:Bird:45006	21	June	2411	Mesa Chivato	35.5332	-107.349	Adult	Migrant	Haemoproteus	Yes	Yes	Yes	Yes	SPIPAS01	MF077650	http://arctos.database.museum/guid/MSB:Para:25861
MSB:Bird:45007	275824	Passerides1a	Turdidae	Myadestes townsendi	http://arctos.database.museum/guid/MSB:Bird:45007	21	June	2409	Mesa Chivato	35.5341	-107.35	Adult	Migrant	Absent	No	No
MSB:Bird:45008	275825	Suboscine	Tyrannidae	Tyrannus vociferans	http://arctos.database.museum/guid/MSB:Bird:45008	21	June	2443	Mesa Chivato	35.531	-107.344	Adult	Migrant	Absent	No	No
MSB:Bird:45009	275826	Non-passerines	Caprimulgidae	Chordeiles minor	http://arctos.database.museum/guid/MSB:Bird:45009	20	June	2312	Mesa Chivato	35.5363	-107.348	Juvenile	Migrant	Absent	No	No
MSB:Bird:45010	275827	Passerides1b	Parulidae	Setophaga graciae	http://arctos.database.museum/guid/MSB:Bird:45010	21	June	2446	Mesa Chivato	35.5309	-107.344	Adult	Migrant	Absent	No	No
MSB:Bird:45011	275828	Passerides1b	Fringillidae	Spinus psaltria	http://arctos.database.museum/guid/MSB:Bird:45011	20	June	2411	Mesa Chivato	35.5334	-107.349	Adult	Migrant	Haemoproteus	Yes	Yes	Yes	No	SPISAL01	MF077651	http://arctos.database.museum/guid/MSB:Para:25878
MSB:Bird:45012	275829	Passerides1b	Emberizidae	Pipilo maculatus	http://arctos.database.museum/guid/MSB:Bird:45012	20	June	2416	Mesa Chivato	35.5341	-107.348	Adult	Migrant	Haemoproteus	Yes	No	Yes	No	PIPMAC01	MF077669	http://arctos.database.museum/guid/MSB:Para:25876
MSB:Bird:45013	275830	Corvides	Vireonidae	Vireo plumbeus	http://arctos.database.museum/guid/MSB:Bird:45013	21	June	2420	Mesa Chivato	35.5334	-107.349	Adult	Migrant	Haemoproteus Haemoproteus	Yes	Yes	Yes No	No Yes	VIRPLU03 VIRPLU01	MF077675 MF077673	http://arctos.database.museum/guid/MSB:Para:25869 http://arctos.database.museum/guid/MSB:Para:25871	Waldenstrom for VIRPLU03, Hellgren for VIRPLU01
MSB:Bird:45014	275831	Corvides	Vireonidae	Vireo plumbeus	http://arctos.database.museum/guid/MSB:Bird:45014	21	June	2456	Mesa Chivato	35.5294	-107.356	Adult	Migrant	Haemoproteus Haemoproteus	Yes	Yes	Yes No	No Yes	VIRPLU04 VIRPLU01	MF077674 MF077673	http://arctos.database.museum/guid/MSB:Para:25870 http://arctos.database.museum/guid/MSB:Para:25871	Waldenstrom for VIRPLU04, Hellgren for VIRPLU01
MSB:Bird:45015	275832	Corvides	Vireonidae	Vireo plumbeus	http://arctos.database.museum/guid/MSB:Bird:45015	21	June	2423	Mesa Chivato	35.5331	-107.348	Adult	Migrant	Haemoproteus Leucocytozoon	Yes Yes	Yes No	Yes N/A	No N/A	TROAED12 COLBF21	MF077670 MF077679	http://arctos.database.museum/guid/MSB:Para:25872 http://arctos.database.museum/guid/MSB:Para:25894
MSB:Bird:45016	275833	Non-passerines	Picidae	Colaptes auratus	http://arctos.database.museum/guid/MSB:Bird:45016	21	June	2446	Mesa Chivato	35.531	-107.344	Unknown	Migrant	Absent	No	No
MSB:Bird:45017	275834	Corvides	Corvidae	Nucifraga columbiana	http://arctos.database.museum/guid/MSB:Bird:45017	21	June	2435	Mesa Chivato	35.5329	-107.346	Adult	Resident	Leucocytozoon	Yes	No	N/A	N/A	NUCCOL01	MF077685	http://arctos.database.museum/guid/MSB:Para:25889
MSB:Bird:45018	275835	Corvides	Corvidae	Nucifraga columbiana	http://arctos.database.museum/guid/MSB:Bird:45018	21	June	2435	Mesa Chivato	35.533	-107.346	Adult	Resident	Absent	No	Not Screened
MSB:Bird:45019	275836	Corvides	Corvidae	Gymnorhinus cyanocephalus	http://arctos.database.museum/guid/MSB:Bird:45019	21	June	2456	Mesa Chivato	35.5289	-107.356	Adult	Resident	Absent	No	No
MSB:Bird:45020	275837	Suboscine	Tyrannidae	Tyrannus vociferans	http://arctos.database.museum/guid/MSB:Bird:45020	21	June	2445	Mesa Chivato	35.531	-107.344	Adult	Migrant	Absent	No	No
MSB:Bird:45021	275838	Passerides1b	Emberizidae	Chondestes grammacus	http://arctos.database.museum/guid/MSB:Bird:45021	20	June	2331	Mesa Chivato	35.5363	-107.349	Adult	Migrant	Haemoproteus	Yes	Yes	Yes	Yes	CHOGRA01	MF077664	http://arctos.database.museum/guid/MSB:Para:25864
MSB:Bird:45022	275871	Passerides1a	Sittidae	Sitta pygmaea	http://arctos.database.museum/guid/MSB:Bird:45022	20	June	2383	Mesa Chivato	35.5337	-107.354	Juvenile	Migrant	Absent	No	No
MSB:Bird:45023	275872	Suboscine	Tyrannidae	Myiarchus cinerascens	http://arctos.database.museum/guid/MSB:Bird:45023	20	June	2447	Mesa Chivato	35.547	-107.354	Adult	Migrant	Absent	No	Not Screened
MSB:Bird:45024	275873	Passerides2	Paridae	Poecile gambeli	http://arctos.database.museum/guid/MSB:Bird:45024	20	June	2442	Mesa Chivato	35.5336	-107.354	Adult	Resident	Absent	No	Not Screened
MSB:Bird:45025	275874	Passerides1b	Parulidae	Setophaga nigrescens	http://arctos.database.museum/guid/MSB:Bird:45025	20	June	2455	Mesa Chivato	35.5316	-107.355	Adult	Migrant	Haemoproteus	Yes	Yes	Yes	No	TABI02	MF077667	http://arctos.database.museum/guid/MSB:Para:25877
MSB:Bird:45026	275875	Non-passerines	Caprimulgidae	Chordeiles minor	http://arctos.database.museum/guid/MSB:Bird:45026	20	June	2412	Mesa Chivato	35.5334	-107.349	Unknown	Migrant	Absent	No	No
MSB:Bird:45027	275876	Passerides1b	Thraupidae	Piranga ludoviciana	http://arctos.database.museum/guid/MSB:Bird:45027	21	July	2409	Mesa Chivato	35.535	-107.35	Adult	Migrant	Haemoproteus	Yes	No	Yes	No	PIRLUD01	MF077668	http://arctos.database.museum/guid/MSB:Para:25860
MSB:Bird:45028	275877	Passerides1b	Parulidae	Setophaga graciae	http://arctos.database.museum/guid/MSB:Bird:45028	21	July	2420	Mesa Chivato	35.5329	-107.35	Unknown	Migrant	Leucocytozoon	Yes	No	N/A	N/A	SETGRA02	MF077686	http://arctos.database.museum/guid/MSB:Para:25885
MSB:Bird:45029	275878	Corvides	Vireonidae	Vireo plumbeus	http://arctos.database.museum/guid/MSB:Bird:45029	21	June	2416	Mesa Chivato	35.5329	-107.349	Adult	Migrant	Haemoproteus Leucocytozoon	Yes Yes	Yes Yes	Yes N/A	Yes N/A	VIRPLU01 VIRPLU05	MF077673 MF077681	http://arctos.database.museum/guid/MSB:Para:25871 http://arctos.database.museum/guid/MSB:Para:25895
MSB:Bird:45030	275879	Passerides1b	Parulidae	Setophaga coronata	http://arctos.database.museum/guid/MSB:Bird:45030	21	June	2421	Mesa Chivato	35.5325	-107.35	Adult	Migrant	Haemoproteus	Yes	No	Yes	Yes	SETCOR01	MF077677	http://arctos.database.museum/guid/MSB:Para:25868
MSB:Bird:45031	275880	Passerides1b	Parulidae	Setophaga coronata	http://arctos.database.museum/guid/MSB:Bird:45031	21	June	2421	Mesa Chivato	35.5325	-107.35	Adult	Migrant	Haemoproteus	Yes	Not Screened	No	Yes	SETCOR01	MF077677	http://arctos.database.museum/guid/MSB:Para:25868
MSB:Bird:45032	275881	Passerides1b	Emberizidae	Spizella passerina	http://arctos.database.museum/guid/MSB:Bird:45032	21	June	2421	Mesa Chivato	35.5241	-107.35	Adult	Migrant	Haemoproteus	Yes	Yes	Yes	No	SIAMEX01	MF077678	http://arctos.database.museum/guid/MSB:Para:25875
MSB:Bird:45033	275882	Passerides1b	Parulidae	Setophaga coronata	http://arctos.database.museum/guid/MSB:Bird:45033	21	June	2421	Mesa Chivato	35.5325	-107.35	Adult	Migrant	Absent	No	No
MSB:Bird:45034	275883	Passerides1b	Emberizidae	Junco hyemalis	http://arctos.database.museum/guid/MSB:Bird:45034	21	June	2421	Mesa Chivato	35.5338	-107.348	Adult	Migrant	Absent	No	No
MSB:Bird:45035	275884	Passerides1b	Parulidae	Setophaga coronata	http://arctos.database.museum/guid/MSB:Bird:45035	21	June	2429	Mesa Chivato	35.5348	-107.35	Adult	Migrant	Absent	No	Not Screened
MSB:Bird:45036	275885	Suboscine	Tyrannidae	Empidonax wrightii	http://arctos.database.museum/guid/MSB:Bird:45036	21	June	2421	Mesa Chivato	35.5338	-107.348	Adult	Migrant	Absent	No	Not Screened
MSB:Bird:45037	275886	Passerides1b	Emberizidae	Spizella passerina	http://arctos.database.museum/guid/MSB:Bird:45037	21	June	2414	Mesa Chivato	35.5335	-107.35	Juvenile	Migrant	Absent	No	No
MSB:Bird:45038	275887	Passerides2	Paridae	Poecile gambeli	http://arctos.database.museum/guid/MSB:Bird:45038	21	June	2409	Mesa Chivato	35.5341	-107.35	Adult	Resident	Absent	No	Not Screened
MSB:Bird:45039	275888	Passerides1a	Turdidae	Sialia mexicana	http://arctos.database.museum/guid/MSB:Bird:45039	21	June	2409	Mesa Chivato	35.5341	-107.35	Adult	Migrant	Plasmodium	Yes	No	Yes	No	LAIRI01	MF077656	http://arctos.database.museum/guid/MSB:Para:25900
MSB:Bird:45040	275889	Suboscine	Tyrannidae	Contopus sordidulus	http://arctos.database.museum/guid/MSB:Bird:45040	21	June	2409	Mesa Chivato	35.5346	-107.35	Adult	Migrant	Absent	No	Not Screened
MSB:Bird:45041	275890	Passerides1b	Emberizidae	Spizella passerina	http://arctos.database.museum/guid/MSB:Bird:45041	21	June	2409	Mesa Chivato	35.5343	-107.35	Juvenile	Migrant	Haemoproteus	Yes	Yes	Yes	Yes	SPIPAS01	MF077650	http://arctos.database.museum/guid/MSB:Para:25861
MSB:Bird:45042	275931	Suboscine	Tyrannidae	Contopus sordidulus	http://arctos.database.museum/guid/MSB:Bird:45042	13	July	2382	El Malpais	34.8366	-108.215	Adult	Migrant	Absent	No	No
MSB:Bird:45043	275932	Suboscine	Tyrannidae	Contopus sordidulus	http://arctos.database.museum/guid/MSB:Bird:45043	14	July	2382	El Malpais	34.8366	-108.215	Adult	Migrant	Absent	No	No
MSB:Bird:45044	275933	Corvides	Vireonidae	Vireo plumbeus	http://arctos.database.museum/guid/MSB:Bird:45044	14	July	2382	El Malpais	34.8366	-108.215	Adult	Migrant	Haemoproteus	Yes	Yes	Yes	Yes	TROAED12	MF077670	http://arctos.database.museum/guid/MSB:Para:25872
MSB:Bird:45045	275934	Corvides	Vireonidae	Vireo plumbeus	http://arctos.database.museum/guid/MSB:Bird:45045	14	July	2382	El Malpais	34.8366	-108.215	Adult	Migrant	Absent	No	No
MSB:Bird:45046	275951	Suboscine	Tyrannidae	Contopus sordidulus	http://arctos.database.museum/guid/MSB:Bird:45046	14	July	2393	El Malpais	34.836	-108.213	Adult	Migrant	Absent	No	Not Screened
MSB:Bird:45047	275952	Passerides1b	Fringillidae	Loxia curvirostra	http://arctos.database.museum/guid/MSB:Bird:45047	14	July	2358	El Malpais	34.8358	-108.215	Adult	Migrant	Absent	No	No
MSB:Bird:45048	275953	Passerides1b	Thraupidae	Piranga flava	http://arctos.database.museum/guid/MSB:Bird:45048	14	July	2358	El Malpais	34.8358	-108.215	Adult	Migrant	Haemoproteus Leucocytozoon	Yes Yes	No Yes	Yes N/A	Yes N/A	PIRFLA01 PIRFLA02	MF077671 MF077683	http://arctos.database.museum/guid/MSB:Para:25867 http://arctos.database.museum/guid/MSB:Para:25893
MSB:Bird:45049	275954	Suboscine	Tyrannidae	Tyrannus vociferans	http://arctos.database.museum/guid/MSB:Bird:45049	14	July	2350	El Malpais	34.8358	-108.215	Adult	Migrant	Haemoproteus	Yes	Yes	Yes	Yes	TYRVOC03	MF077672	http://arctos.database.museum/guid/MSB:Para:25880
MSB:Bird:45050	275955	Suboscine	Tyrannidae	Tyrannus vociferans	http://arctos.database.museum/guid/MSB:Bird:45050	14	July	2414	El Malpais	34.837	-108.219	Adult	Migrant	Haemoproteus	Yes	Yes	Yes	Yes	TYRVOC03	MF077672	http://arctos.database.museum/guid/MSB:Para:25880
MSB:Bird:45051	275956	Suboscine	Tyrannidae	Contopus sordidulus	http://arctos.database.museum/guid/MSB:Bird:45051	14	July	2420	El Malpais	34.8368	-108.22	Adult	Migrant	Absent	No	No
MSB:Bird:45052	275957	Suboscine	Tyrannidae	Tyrannus vociferans	http://arctos.database.museum/guid/MSB:Bird:45052	14	July	2418	El Malpais	34.8356	-108.223	Adult	Migrant	Haemoproteus	Yes	No	Yes	Yes	SPIPAS02	MF077649	http://arctos.database.museum/guid/MSB:Para:25862
MSB:Bird:45053	275958	Suboscine	Tyrannidae	Tyrannus vociferans	http://arctos.database.museum/guid/MSB:Bird:45053	14	July	2418	El Malpais	34.8356	-108.223	Adult	Migrant	Haemoproteus	Yes	No	Yes	No	TYRVOC01	MF077648	http://arctos.database.museum/guid/MSB:Para:25863
MSB:Bird:45054	275959	Suboscine	Tyrannidae	Myiarchus cinerascens	http://arctos.database.museum/guid/MSB:Bird:45054	14	July	2423	El Malpais	34.8361	-108.225	Adult	Migrant	Absent	No	No
MSB:Bird:45055	275960	Suboscine	Tyrannidae	Myiarchus cinerascens	http://arctos.database.museum/guid/MSB:Bird:45055	14	July	2423	El Malpais	34.8361	-108.225	Adult	Migrant	Absent	No	No
MSB:Bird:45056	275961	Passerides1a	Turdidae	Turdus migratorius	http://arctos.database.museum/guid/MSB:Bird:45056	14	July	2424	El Malpais	34.8361	-108.225	Adult	Migrant	Plasmodium	Yes	No	Yes	Yes	LAIRI01	MF077656	http://arctos.database.museum/guid/MSB:Para:25900
MSB:Bird:45057	275962	Passerides1b	Parulidae	Setophaga graciae	http://arctos.database.museum/guid/MSB:Bird:45057	14	July	2427	El Malpais	34.8351	-108.228	Juvenile	Migrant	Absent	No	No
MSB:Bird:45058	275963	Passerides1b	Emberizidae	Pipilo maculatus	http://arctos.database.museum/guid/MSB:Bird:45058	14	July	2429	El Malpais	34.8339	-108.225	Adult	Migrant	Absent	No	No
MSB:Bird:45059	275964	Passerides1b	Thraupidae	Piranga flava	http://arctos.database.museum/guid/MSB:Bird:45059	14	July	2429	El Malpais	34.8339	-108.225	Adult	Migrant	Leucocytozoon	Yes	No	N/A	N/A	PIRFLA03	MF077690	http://arctos.database.museum/guid/MSB:Para:25886
MSB:Bird:45060	275965	Non-passerines	Picidae	Picoides villosus	http://arctos.database.museum/guid/MSB:Bird:45060	14	July	2429	El Malpais	34.8339	-108.225	Juvenile	Migrant	Absent	No	No
MSB:Bird:45061	275966	Suboscine	Tyrannidae	Empidonax wrightii	http://arctos.database.museum/guid/MSB:Bird:45061	14	July	2351	El Malpais	34.838	-108.207	Adult	Migrant	Absent	No	No
MSB:Bird:45062	275967	Suboscine	Tyrannidae	Empidonax wrightii	http://arctos.database.museum/guid/MSB:Bird:45062	14	July	2323	El Malpais	34.8391	-108.198	Adult	Migrant	Absent	No	No
MSB:Bird:45063	275968	Passerides2	Alaudidae	Eremophila alpestris	http://arctos.database.museum/guid/MSB:Bird:45063	14	July	2302	El Malpais	34.933	-108.162	Juvenile	Migrant	Absent	No	No
MSB:Bird:45064	275971	Passerides1a	Sittidae	Sitta carolinensis	http://arctos.database.museum/guid/MSB:Bird:45064	20	July	2159	El Malpais	34.9574	-107.967	Juvenile	Migrant	Absent	No	No
MSB:Bird:45065	275972	Passerides1b	Thraupidae	Piranga flava	http://arctos.database.museum/guid/MSB:Bird:45065	20	July	2155	El Malpais	34.9576	-107.967	Adult	Migrant	Haemoproteus Leucocytozoon	Yes Yes	Yes No	Yes	No	PACPEC02	MF077676	http://arctos.database.museum/guid/MSB:Para:25865	Leucoctyzoon sequence excluded due to poor quality
MSB:Bird:45066	275973	Suboscine	Tyrannidae	Myiarchus cinerascens	http://arctos.database.museum/guid/MSB:Bird:45066	20	July	2153	El Malpais	34.9579	-107.968	Adult	Migrant	Absent	No	No
MSB:Bird:45067	275974	Corvides	Vireonidae	Vireo plumbeus	http://arctos.database.museum/guid/MSB:Bird:45067	21	July	2116	El Malpais	34.9578	-107.967	Adult	Migrant	Haemoproteus Leucocytozoon	Yes Yes	Yes No	Yes N/A	No N/A	VIGIL07 COLBF21	MF077654 MF077679	http://arctos.database.museum/guid/MSB:Para:25874 http://arctos.database.museum/guid/MSB:Para:25894
MSB:Bird:45068	275975	Passerides1a	Sittidae	Sitta carolinensis	http://arctos.database.museum/guid/MSB:Bird:45068	21	July	2158	El Malpais	34.9575	-107.967	Juvenile	Migrant	Absent	No	No
MSB:Bird:45069	275976	Passerides1a	Sylviidae	Polioptila caerulea	http://arctos.database.museum/guid/MSB:Bird:45069	21	July	2160	El Malpais	34.9576	-107.967	Adult	Migrant	Absent	No	No
MSB:Bird:45070	275977	Passerides1a	Sylviidae	Polioptila caerulea	http://arctos.database.museum/guid/MSB:Bird:45070	21	July	2160	El Malpais	34.9576	-107.967	Adult	Migrant	Absent	No	No
MSB:Bird:45071	275978	Passerides1a	Sylviidae	Polioptila caerulea	http://arctos.database.museum/guid/MSB:Bird:45071	21	July	2160	El Malpais	34.9576	-107.967	Juvenile	Migrant	Absent	No	No
MSB:Bird:45072	275979	Passerides1a	Sylviidae	Polioptila caerulea	http://arctos.database.museum/guid/MSB:Bird:45072	21	July	2160	El Malpais	34.9576	-107.967	Juvenile	Migrant	Absent	No	No
MSB:Bird:45073	275980	Passerides1a	Sylviidae	Polioptila caerulea	http://arctos.database.museum/guid/MSB:Bird:45073	21	July	2160	El Malpais	34.9576	-107.967	Juvenile	Migrant	Haemoproteus/Plasmodium	Yes	No						Haem/Plas sequence excluded due to poor quality
MSB:Bird:45074	275981	Passerides1a	Sylviidae	Polioptila caerulea	http://arctos.database.museum/guid/MSB:Bird:45074	21	July	2160	El Malpais	34.9576	-107.967	Juvenile	Migrant	Absent	No	No
MSB:Bird:45075	275982	Passerides2	Paridae	Baeolophus ridgwayi	http://arctos.database.museum/guid/MSB:Bird:45075	21	July	2182	El Malpais	34.9571	-107.97	Adult	Resident	Plasmodium	Yes	No	Yes	No	MOLATE01	MF077665	http://arctos.database.museum/guid/MSB:Para:25897
MSB:Bird:45076	275983	Passerides2	Paridae	Baeolophus ridgwayi	http://arctos.database.museum/guid/MSB:Bird:45076	21	July	2182	El Malpais	34.9571	-107.97	Juvenile	Resident	Absent	No	No
MSB:Bird:45077	275984	Corvides	Corvidae	Aphelocoma woodhouseii	http://arctos.database.museum/guid/MSB:Bird:45077	21	July	2179	El Malpais	34.9578	-107.969	Adult	Resident	Leucocytozoon	Yes	No	N/A	N/A	APHCAL01	MF077689	http://arctos.database.museum/guid/MSB:Para:25890
MSB:Bird:45078	275985	Suboscine	Tyrannidae	Myiarchus cinerascens	http://arctos.database.museum/guid/MSB:Bird:45078	21	July	2179	El Malpais	34.9578	-107.969	Adult	Migrant	Absent	No	No
MSB:Bird:45079	275986	Suboscine	Tyrannidae	Myiarchus cinerascens	http://arctos.database.museum/guid/MSB:Bird:45079	21	July	2179	El Malpais	34.9412	-107.969	Adult	Migrant	Absent	No	No
MSB:Bird:45080	275987	Passerides1b	Emberizidae	Melozone fusca	http://arctos.database.museum/guid/MSB:Bird:45080	21	July	2160	El Malpais	34.9576	-107.967	Adult	Resident	Plasmodium	Yes	No	Yes	Yes	MELFUS05	MF077666	http://arctos.database.museum/guid/MSB:Para:25901
MSB:Bird:45081	275988	Passerides1b	Fringillidae	Spinus psaltria	http://arctos.database.museum/guid/MSB:Bird:45081	21	July	2158	El Malpais	34.9577	-107.967	Adult	Migrant	Plasmodium	Yes	Not Screened	Yes	No	LAIRI01	MF077656	http://arctos.database.museum/guid/MSB:Para:25900
MSB:Bird:45082	275989	Passerides2	Paridae	Poecile gambeli	http://arctos.database.museum/guid/MSB:Bird:45082	21	July	2289	El Malpais	34.8048	-108.206	Adult	Resident	Absent	No	Not Screened
MSB:Bird:45083	275990	Passerides1b	Emberizidae	Pipilo maculatus	http://arctos.database.museum/guid/MSB:Bird:45083	21	July	2300	El Malpais	34.805	-108.21	Adult	Migrant	Absent	No	Not Screened
MSB:Bird:45084	275991	Passerides2	Paridae	Poecile gambeli	http://arctos.database.museum/guid/MSB:Bird:45084	21	July	2295	El Malpais	34.8046	-108.209	Adult	Resident	Leucocytozoon	Yes	Not Screened	N/A	N/A	COLBF21	MF077679	http://arctos.database.museum/guid/MSB:Para:25894
MSB:Bird:45085	275992	Suboscine	Tyrannidae	Tyrannus vociferans	http://arctos.database.museum/guid/MSB:Bird:45085	21	July	2295	El Malpais	34.8048	-108.208	Adult	Migrant	Plasmodium	Yes	No	Yes	No	LAIRI01	MF077656	http://arctos.database.museum/guid/MSB:Para:25900
MSB:Bird:45086	275993	Passerides1b	Thraupidae	Piranga flava		21	July	2292	El Malpais	34.8049	-108.207	Adult	Migrant	Haemoproteus/Plasmodium Leucocytozoon	Yes Yes	No No	N/A	N/A	COLBF21	MF077679	http://arctos.database.museum/guid/MSB:Para:25894	Haem/Plas sequence excluded due to poor quality
MSB:Bird:45087	275994	Passerides1a	Sittidae	Sitta pygmaea	http://arctos.database.museum/guid/MSB:Bird:45087	21	July	2294	El Malpais	34.8047	-108.207	Juvenile	Migrant	Absent	No	No
MSB:Bird:45088	275995	Passerides1a	Sittidae	Sitta carolinensis	http://arctos.database.museum/guid/MSB:Bird:45088	21	July	2297	El Malpais	34.8078	-108.206	Adult	Migrant	Absent	No	No
MSB:Bird:45089	275996	Passerides1a	Sittidae	Sitta carolinensis	http://arctos.database.museum/guid/MSB:Bird:45089	21	July	2297	El Malpais	34.8078	-108.206	Adult	Migrant	Absent	No	Not Screened
MSB:Bird:45090	275997	Passerides1a	Turdidae	Sialia mexicana	http://arctos.database.museum/guid/MSB:Bird:45090	21	July	2296	El Malpais	34.8093	-108.207	Juvenile	Migrant	Absent	No	No
MSB:Bird:45091	275998	Passerides1a	Turdidae	Sialia mexicana	http://arctos.database.museum/guid/MSB:Bird:45091	21	July	2296	El Malpais	34.8093	-108.207	Adult	Migrant	Plasmodium	Yes	Yes	Yes	No	LAIRI01	MF077656	http://arctos.database.museum/guid/MSB:Para:25900
MSB:Bird:45092	275999	Suboscine	Tyrannidae	Tyrannus vociferans	http://arctos.database.museum/guid/MSB:Bird:45092	21	July	2296	El Malpais	34.8093	-108.207	Adult	Migrant	Absent	No	No
MSB:Bird:45093	276000	Passerides2	Paridae	Poecile gambeli	http://arctos.database.museum/guid/MSB:Bird:45093	21	July	2297	El Malpais	34.8092	-108.207	Adult	Resident	Absent	No	No
MSB:Bird:45094	276001	Passerides2	Hirundinidae	Progne subis	http://arctos.database.museum/guid/MSB:Bird:45094	21	July	2300	El Malpais	34.8103	-108.207	Adult	Migrant	Absent	No	No
MSB:Bird:45095	276002	Passerides1a	Turdidae	Turdus migratorius	http://arctos.database.museum/guid/MSB:Bird:45095	21	July	2300	El Malpais	34.8103	-108.207	Adult	Migrant	Plasmodium	Yes	Yes	Yes	No	LAIRI01	MF077656	http://arctos.database.museum/guid/MSB:Para:25900
MSB:Bird:45096	276003	Passerides2	Hirundinidae	Tachycineta thalassina	http://arctos.database.museum/guid/MSB:Bird:45096	21	July	2299	El Malpais	34.8115	-108.207	Adult	Migrant	Absent	No	No
MSB:Bird:45097	276004	Suboscine	Tyrannidae	Tyrannus vociferans	http://arctos.database.museum/guid/MSB:Bird:45097	21	July	2299	El Malpais	34.8116	-108.208	Adult	Migrant	Absent	No	No
MSB:Bird:45098	276005	Non-passerines	Strigidae	Megascops kennicottii	http://arctos.database.museum/guid/MSB:Bird:45098	21	July	2289	El Malpais	34.8061	-108.205	Adult	Migrant	Absent	No	No
MSB:Bird:45099	276006	Passerides1b	Cardinalidae	Pheucticus melanocephalus	http://arctos.database.museum/guid/MSB:Bird:45099	22	July	2311	El Malpais	34.807	-108.212	Adult	Migrant	Haemoproteus/Plasmodium	No	Yes					http://arctos.database.museum/guid/MSB:Para:25904
MSB:Bird:45100	276007	Passerides2	Paridae	Baeolophus ridgwayi	http://arctos.database.museum/guid/MSB:Bird:45100	21	July	2308	El Malpais	34.8062	-108.212	Juvenile	Resident	Absent	No	No
MSB:Bird:45101	276008	Passerides1a	Sittidae	Sitta pygmaea	http://arctos.database.museum/guid/MSB:Bird:45101	22	July	2310	El Malpais	34.8055	-108.212	Adult	Migrant	Absent	No	No
MSB:Bird:45102	276009	Passerides1b	Emberizidae	Spizella passerina	http://arctos.database.museum/guid/MSB:Bird:45102	22	July	2333	El Malpais	34.8091	-108.213	Adult	Migrant	Haemoproteus/Plasmodium	No	Yes					http://arctos.database.museum/guid/MSB:Para:25905
MSB:Bird:45103	276010	Passerides2	Paridae	Baeolophus ridgwayi	http://arctos.database.museum/guid/MSB:Bird:45103	22	July	2333	El Malpais	34.8094	-108.212	Juvenile	Resident	Absent	No	No
MSB:Bird:45104	276011	Passerides1b	Thraupidae	Piranga flava	http://arctos.database.museum/guid/MSB:Bird:45104	22	July	2343	El Malpais	34.8113	-108.212	Adult	Migrant	Leucocytozoon	Yes	Yes						Leucoctyzoon sequence excluded due to poor quality
MSB:Bird:45105	276012	Passerides1a	Sittidae	Sitta pygmaea	http://arctos.database.museum/guid/MSB:Bird:45105	22	July	2335	El Malpais	34.811	-108.213	Juvenile	Migrant	Absent	No	No
MSB:Bird:45106	276013	Passerides1a	Sittidae	Sitta carolinensis	http://arctos.database.museum/guid/MSB:Bird:45106	22	July	2343	El Malpais	34.8113	-108.212	Adult	Migrant	Absent	No	No
MSB:Bird:45107	276014	Passerides1a	Sittidae	Sitta carolinensis	http://arctos.database.museum/guid/MSB:Bird:45107	22	July	2343	El Malpais	34.8113	-108.212	Adult	Migrant	Absent	No	Not Screened
MSB:Bird:45108	276015	Passerides1a	Troglodytidae	Thryomanes bewickii	http://arctos.database.museum/guid/MSB:Bird:45108	22	July	2327	El Malpais	34.812	-108.213	Adult	Resident	Plasmodium Plasmodium	Yes	Yes	No Yes	Yes No	TROAED24 LAIRI01	MF077658 MF077656	http://arctos.database.museum/guid/MSB:Para:25899 http://arctos.database.museum/guid/MSB:Para:25900	Waldenstrom for LAIRI01, Hellgren for TROAED24
MSB:Bird:45109	276016	Passerides1a	Troglodytidae	Thryomanes bewickii	http://arctos.database.museum/guid/MSB:Bird:45109	21	July	2326	El Malpais	34.8119	-108.213	Juvenile	Resident	Absent	No	No
MSB:Bird:45110	276017	Passerides1a	Troglodytidae	Thryomanes bewickii	http://arctos.database.museum/guid/MSB:Bird:45110	21	July	2326	El Malpais	34.8119	-108.213	Juvenile	Resident	Absent	No	No
MSB:Bird:45111	276018	Passerides1a	Troglodytidae	Thryomanes bewickii	http://arctos.database.museum/guid/MSB:Bird:45111	21	July	2327	El Malpais	34.813	-108.211	Adult	Resident	Plasmodium	Yes	Yes	Yes	No	TROAED24	MF077658	http://arctos.database.museum/guid/MSB:Para:25899
MSB:Bird:45112	276019	Passerides1a	Troglodytidae	Thryomanes bewickii	http://arctos.database.museum/guid/MSB:Bird:45112	22	July	2315	El Malpais	34.8135	-108.21	Juvenile	Resident	Absent	No	No
MSB:Bird:45113	276020	Corvides	Corvidae	Gymnorhinus cyanocephalus	http://arctos.database.museum/guid/MSB:Bird:45113	22	July	2308	El Malpais	34.8121	-108.208	Adult	Resident	Absent	No	No
MSB:Bird:45114	276021	Corvides	Corvidae	Gymnorhinus cyanocephalus	http://arctos.database.museum/guid/MSB:Bird:45114	22	July	2308	El Malpais	34.8121	-108.208	Adult	Resident	Plasmodium	Yes	Yes	Yes	No	LAIRI01	MF077656	http://arctos.database.museum/guid/MSB:Para:25900
MSB:Bird:45115	276022	Passerides1b	Thraupidae	Piranga flava	http://arctos.database.museum/guid/MSB:Bird:45115	22	July	2300	El Malpais	34.806	-108.205	Juvenile	Migrant	Absent	No	No
MSB:Bird:45116	276023	Passerides1b	Emberizidae	Pooecetes gramineus	http://arctos.database.museum/guid/MSB:Bird:45116	22	July	2187	El Malpais	34.7331	-108.084	Adult	Migrant	Absent	No	No
MSB:Bird:45117	276024	Passerides1b	Emberizidae	Pooecetes gramineus	http://arctos.database.museum/guid/MSB:Bird:45117	22	July	2187	El Malpais	34.7331	-108.084	Juvenile	Migrant	Absent	No	No
MSB:Bird:45118	276025	Passerides2	Alaudidae	Eremophila alpestris	http://arctos.database.museum/guid/MSB:Bird:45118	22	July	2187	El Malpais	34.7331	-108.084	Adult	Migrant	Absent	No	No
MSB:Bird:45119	276026	Passerides2	Alaudidae	Eremophila alpestris	http://arctos.database.museum/guid/MSB:Bird:45119	22	July	2187	El Malpais	34.7331	-108.084	Adult	Migrant	Absent	No	No
MSB:Bird:45120	276027	Passerides2	Alaudidae	Eremophila alpestris	http://arctos.database.museum/guid/MSB:Bird:45120	22	July	2187	El Malpais	34.7331	-108.084	Adult	Migrant	Absent	No	No
MSB:Bird:45121	276028	Passerides2	Alaudidae	Eremophila alpestris	http://arctos.database.museum/guid/MSB:Bird:45121	22	July	2187	El Malpais	34.7331	-108.084	Adult	Migrant	Absent	No	No
MSB:Bird:45122	276029	Passerides1b	Icteridae	Sturnella magna	http://arctos.database.museum/guid/MSB:Bird:45122	22	July	2187	El Malpais	34.7331	-108.084	Adult	Migrant	Absent	No	No
MSB:Bird:45123	276030	Passerides2	Alaudidae	Eremophila alpestris	http://arctos.database.museum/guid/MSB:Bird:45123	22	July	2187	El Malpais	34.7331	-108.084	Adult	Migrant	Absent	No	No
MSB:Bird:45124	276031	Passerides1a	Turdidae	Catharus guttatus	http://arctos.database.museum/guid/MSB:Bird:45124	22	July	2273	Elk Springs	35.8267	-106.896	Juvenile	Migrant	Absent	No	No
MSB:Bird:45125	276032	Corvides	Vireonidae	Vireo plumbeus	http://arctos.database.museum/guid/MSB:Bird:45125	22	July	2276	Elk Springs	35.8265	-106.896	Adult	Migrant	Haemoproteus Leucocytozoon	Yes Yes	Yes No	Yes N/A	Yes N/A	TROAED12 VIRPLU05	MF077670 MF077681	http://arctos.database.museum/guid/MSB:Para:25872 http://arctos.database.museum/guid/MSB:Para:25895
MSB:Bird:45126	276033	Passerides2	Paridae	Baeolophus ridgwayi	http://arctos.database.museum/guid/MSB:Bird:45126	22	July	2276	Elk Springs	35.8265	-106.896	Juvenile	Resident	Leucocytozoon	Yes	Not Screened	N/A	N/A	COLBF21	MF077679	http://arctos.database.museum/guid/MSB:Para:25894
MSB:Bird:45127	276034	Corvides	Vireonidae	Vireo gilvus	http://arctos.database.museum/guid/MSB:Bird:45127	22	July	2276	Elk Springs	35.8265	-106.896	Adult	Migrant	Haemoproteus	Yes	Yes	Yes	Yes	VIGIL07	MF077654	http://arctos.database.museum/guid/MSB:Para:25874
MSB:Bird:45128	276035	Passerides2	Paridae	Poecile gambeli	http://arctos.database.museum/guid/MSB:Bird:45128	22	July	2276	Elk Springs	35.8265	-106.896	Adult	Resident	Absent	No	No
MSB:Bird:45129	276036	Passerides2	Paridae	Poecile gambeli	http://arctos.database.museum/guid/MSB:Bird:45129	22	July	2276	Elk Springs	35.8265	-106.896	Juvenile	Resident	Absent	No	No
MSB:Bird:45130	276037	Suboscine	Tyrannidae	Empidonax oberholseri	http://arctos.database.museum/guid/MSB:Bird:45130	22	July	2276	Elk Springs	35.8265	-106.896	Adult	Migrant	Haemoproteus Leucocytozoon	Yes Yes	Yes No	Yes N/A	Yes N/A	EMPOBE02	MF077659	http://arctos.database.museum/guid/MSB:Para:25881	Leucoctyzoon sequence excluded due to poor quality
MSB:Bird:45131	276038	Suboscine	Tyrannidae	Empidonax oberholseri	http://arctos.database.museum/guid/MSB:Bird:45131	22	July	2276	Elk Springs	35.8265	-106.896	Adult	Migrant	Absent	No	No
MSB:Bird:45132	276039	Passerides1a	Turdidae	Myadestes townsendi	http://arctos.database.museum/guid/MSB:Bird:45132	22	July	2276	Elk Springs	35.8265	-106.896	Juvenile	Migrant	Absent	No	No
MSB:Bird:45133	276040	Corvides	Corvidae	Cyanocitta stelleri	http://arctos.database.museum/guid/MSB:Bird:45133	22	July	2276	Elk Springs	35.8265	-106.896	Adult	Resident	Leucocytozoon	Yes	No	N/A	N/A	CYASTE04	MF077682	http://arctos.database.museum/guid/MSB:Para:25888
MSB:Bird:45134	276041	Corvides	Corvidae	Cyanocitta stelleri	http://arctos.database.museum/guid/MSB:Bird:45134	22	July	2276	Elk Springs	35.8265	-106.896	Adult	Resident	Haemoproteus Leucocytozoon	Yes Yes	Yes Yes	Yes N/A	Yes N/A	CYASTE06 CYASTE07	MF077653 MF077688	http://arctos.database.museum/guid/MSB:Para:25879 http://arctos.database.museum/guid/MSB:Para:25887
MSB:Bird:45135	276042	Corvides	Corvidae	Cyanocitta stelleri	http://arctos.database.museum/guid/MSB:Bird:45135	22	July	2276	Elk Springs	35.8265	-106.896	Adult	Resident	Haemoproteus Leucocytozoon	Yes Yes	No Yes	Yes N/A	Yes N/A	CYASTE05 CYASTE07	MF077657 MF077688	http://arctos.database.museum/guid/MSB:Para:25883 http://arctos.database.museum/guid/MSB:Para:25887
MSB:Bird:45136	276043	Passerides1a	Turdidae	Catharus guttatus	http://arctos.database.museum/guid/MSB:Bird:45136	22	July	2276	Elk Springs	35.8259	-106.896	Adult	Migrant	Absent	No	No
MSB:Bird:45137	276044	Corvides	Vireonidae	Vireo gilvus	http://arctos.database.museum/guid/MSB:Bird:45137	22	July	2276	Elk Springs	35.8265	-106.896	Adult	Migrant	Haemoproteus	Yes	Yes	Yes	Yes	VIGIL07	MF077654	http://arctos.database.museum/guid/MSB:Para:25874
MSB:Bird:45138	276045	Suboscine	Tyrannidae	Empidonax hammondii	http://arctos.database.museum/guid/MSB:Bird:45138	22	July	2276	Elk Springs	35.8265	-106.896	Adult	Migrant	Plasmodium	Yes	No	No	Yes	EMPHAM02	MF077655	http://arctos.database.museum/guid/MSB:Para:25898
MSB:Bird:45139	276046	Passerides1b	Emberizidae	Spizella passerina	http://arctos.database.museum/guid/MSB:Bird:45139	22	July	2276	Elk Springs	35.8265	-106.896	Adult	Migrant	Haemoproteus	Yes	Yes	Yes	Yes	SPIPAS02	MF077649	http://arctos.database.museum/guid/MSB:Para:25862
MSB:Bird:45140	276047	Passerides1a	Sittidae	Sitta pygmaea	http://arctos.database.museum/guid/MSB:Bird:45140	22	July	2276	Elk Springs	35.8265	-106.896	Juvenile	Migrant	Absent	No	No
MSB:Bird:45141	276048	Passerides2	Paridae	Baeolophus ridgwayi	http://arctos.database.museum/guid/MSB:Bird:45141	22	July	2244	Elk Springs	35.8262	-106.9	Juvenile	Resident	Absent	No	Not Screened
MSB:Bird:45142	276049	Suboscine	Tyrannidae	Empidonax wrightii	http://arctos.database.museum/guid/MSB:Bird:45142	22	July	2251	Elk Springs	35.8263	-106.9	Adult	Migrant	Absent	No	No
MSB:Bird:45143	276061	Passerides1b	Parulidae	Setophaga graciae	http://arctos.database.museum/guid/MSB:Bird:45143	28	July	2424	Mesa Chivato	35.5327	-107.349	Adult	Migrant	Leucocytozoon	Yes	No	N/A	N/A	SETGRA02	MF077686	http://arctos.database.museum/guid/MSB:Para:25885
MSB:Bird:45144	276062	Suboscine	Tyrannidae	Contopus sordidulus	http://arctos.database.museum/guid/MSB:Bird:45144	28	July	2419	Mesa Chivato	35.5495	-107.349	Adult	Migrant	Absent	No	No
MSB:Bird:45145	276063	Suboscine	Tyrannidae	Empidonax wrightii	http://arctos.database.museum/guid/MSB:Bird:45145	28	July	2429	Mesa Chivato	35.5319	-107.351	Adult	Migrant	Absent	No	No
MSB:Bird:45146	276064	Passerides1a	Certhiidae	Certhia americana	http://arctos.database.museum/guid/MSB:Bird:45146	28	July	2432	Mesa Chivato	35.5327	-107.352	Juvenile	Migrant	Absent	No	No
MSB:Bird:45147	276065	Passerides1b	Parulidae	Oreothlypis virginiae	http://arctos.database.museum/guid/MSB:Bird:45147	28	July	2432	Mesa Chivato	35.5318	-107.352	Juvenile	Migrant	Absent	No	No
MSB:Bird:45148	276066	Passerides1a	Sittidae	Sitta pygmaea	http://arctos.database.museum/guid/MSB:Bird:45148	28	July	2432	Mesa Chivato	35.5318	-107.352	Juvenile	Migrant	Absent	No	No
MSB:Bird:45149	276067	Passerides2	Paridae	Poecile gambeli	http://arctos.database.museum/guid/MSB:Bird:45149	28	July	2432	Mesa Chivato	35.5318	-107.352	Juvenile	Resident	Absent	No	No
MSB:Bird:45150	276068	Non-passerines	Picidae	Picoides villosus	http://arctos.database.museum/guid/MSB:Bird:45150	28	July	2432	Mesa Chivato	35.5318	-107.352	Adult	Migrant	Absent	No	No
MSB:Bird:45151	276069	Suboscine	Tyrannidae	Contopus sordidulus	http://arctos.database.museum/guid/MSB:Bird:45151	28	July	2432	Mesa Chivato	35.5318	-107.352	Adult	Migrant	Absent	No	No
MSB:Bird:45152	276070	Suboscine	Tyrannidae	Contopus sordidulus	http://arctos.database.museum/guid/MSB:Bird:45152	28	July	2432	Mesa Chivato	35.5318	-107.352	Juvenile	Migrant	Absent	No	No
MSB:Bird:45153	276071	Suboscine	Tyrannidae	Empidonax wrightii	http://arctos.database.museum/guid/MSB:Bird:45153	28	July	2432	Mesa Chivato	35.5318	-107.352	Adult	Migrant	Absent	No	No
MSB:Bird:45154	276072	Passerides1b	Thraupidae	Piranga ludoviciana	http://arctos.database.museum/guid/MSB:Bird:45154	28	July	2432	Mesa Chivato	35.5318	-107.352	Juvenile	Migrant	Absent	No	No
MSB:Bird:45155	276073	Passerides1a	Certhiidae	Certhia americana	http://arctos.database.museum/guid/MSB:Bird:45155	28	July	2436	Mesa Chivato	35.533	-107.353	Juvenile	Migrant	Absent	No	No
MSB:Bird:45156	276074	Suboscine	Tyrannidae	Empidonax wrightii	http://arctos.database.museum/guid/MSB:Bird:45156	28	July	2413	Mesa Chivato	35.5349	-107.35	Adult	Migrant	Absent	No	No
MSB:Bird:45157	276075	Passerides1a	Sittidae	Sitta pygmaea	http://arctos.database.museum/guid/MSB:Bird:45157	28	July	2413	Mesa Chivato	35.5349	-107.35	Juvenile	Migrant	Absent	No	No
MSB:Bird:45158	276076	Passerides1b	Parulidae	Setophaga coronata	http://arctos.database.museum/guid/MSB:Bird:45158	29	July	2408	Mesa Chivato	35.535	-107.35	Adult	Migrant	Leucocytozoon	Yes	Yes	N/A	N/A	CNEORN01	MF077684	http://arctos.database.museum/guid/MSB:Para:25892
MSB:Bird:45159	276077	Passerides1b	Parulidae	Setophaga graciae	http://arctos.database.museum/guid/MSB:Bird:45159	28	July	2406	Mesa Chivato	35.5335	-107.35	Juvenile	Migrant	Haemoproteus	Yes	No	Yes	No	SETGRA01	MF077660	http://arctos.database.museum/guid/MSB:Para:25884
MSB:Bird:45160	276078	Passerides1b	Parulidae	Setophaga graciae	http://arctos.database.museum/guid/MSB:Bird:45160	29	July	2408	Mesa Chivato	35.5336	-107.35	Adult	Migrant	Absent	No	No
MSB:Bird:45161	276079	Passerides1b	Fringillidae	Spinus psaltria	http://arctos.database.museum/guid/MSB:Bird:45161	29	July	2407	Mesa Chivato	35.5331	-107.35	Adult	Migrant	Absent	No	No
MSB:Bird:45162	276080	Passerides1b	Fringillidae	Spinus psaltria	http://arctos.database.museum/guid/MSB:Bird:45162	29	July	2407	Mesa Chivato	35.533	-107.35	Adult	Migrant	Absent	No	No
MSB:Bird:45163	276081	Suboscine	Tyrannidae	Contopus sordidulus	http://arctos.database.museum/guid/MSB:Bird:45163	29	July	2408	Mesa Chivato	35.5331	-107.35	Adult	Migrant	Haemoproteus	Yes	Yes	No	Yes	ELFLA01	MF077661	http://arctos.database.museum/guid/MSB:Para:25882
MSB:Bird:45164	276082	Non-passerines	Picidae	Colaptes auratus	http://arctos.database.museum/guid/MSB:Bird:45164	29	July	2408	Mesa Chivato	35.5331	-107.35	Juvenile	Migrant	Absent	No	No
MSB:Bird:45165	276083	Passerides1b	Parulidae	Oreothlypis virginiae	http://arctos.database.museum/guid/MSB:Bird:45165	29	July	2413	Mesa Chivato	35.5335	-107.348	Juvenile	Migrant	Absent	No	No
MSB:Bird:45166	276084	Suboscine	Tyrannidae	Contopus sordidulus	http://arctos.database.museum/guid/MSB:Bird:45166	29	July	2413	Mesa Chivato	35.5335	-107.35	Juvenile	Migrant	Absent	No	No
MSB:Bird:45167	276085	Passerides1a	Turdidae	Sialia mexicana	http://arctos.database.museum/guid/MSB:Bird:45167	29	July	2411	Mesa Chivato	35.5334	-107.35	Juvenile	Migrant	Absent	No	No
MSB:Bird:45168	276086	Passerides1b	Fringillidae	Spinus psaltria	http://arctos.database.museum/guid/MSB:Bird:45168	29	July	2411	Mesa Chivato	35.5334	-107.35	Adult	Migrant	Absent	No	No
MSB:Bird:45169	276087	Passerides1b	Emberizidae	Spizella passerina	http://arctos.database.museum/guid/MSB:Bird:45169	29	July	2411	Mesa Chivato	35.5334	-107.35	Adult	Migrant	Plasmodium Leucocytozoon	Yes Yes	No No	No N/A	Yes N/A	WW3 CNEORN01	MF077662 MF077684	http://arctos.database.museum/guid/MSB:Para:25902 http://arctos.database.museum/guid/MSB:Para:25892
MSB:Bird:45170	276088	Passerides1b	Fringillidae	Spinus psaltria	http://arctos.database.museum/guid/MSB:Bird:45170	29	July	2411	Mesa Chivato	35.5334	-107.35	Adult	Migrant	Absent	No	No
MSB:Bird:45171	276089	Passerides1b	Fringillidae	Spinus psaltria	http://arctos.database.museum/guid/MSB:Bird:45171	29	July	2411	Mesa Chivato	35.5334	-107.35	Adult	Migrant	Haemoproteus	Yes	Yes	Yes	No	SPISAL01	MF077651	http://arctos.database.museum/guid/MSB:Para:25878
MSB:Bird:45172	276090	Passerides1b	Emberizidae	Spinus psaltria	http://arctos.database.museum/guid/MSB:Bird:45172	29	July	2411	Mesa Chivato	35.5334	-107.35	Adult	Migrant	Haemoproteus	Yes	Yes	Yes	Yes	SPIPAS01	MF077650	http://arctos.database.museum/guid/MSB:Para:25861
MSB:Bird:45173	276091	Passerides1b	Emberizidae	Spizella passerina	http://arctos.database.museum/guid/MSB:Bird:45173	29	July	2412	Mesa Chivato	35.5334	-107.35	Adult	Migrant	Haemoproteus Leucocytozoon	Yes Yes	Yes Yes	Yes	Yes	SPIPAS01	MF077650	http://arctos.database.museum/guid/MSB:Para:25861	Leucoctyzoon sequence excluded due to poor quality
MSB:Bird:45174	276092	Corvides	Vireonidae	Vireo plumbeus	http://arctos.database.museum/guid/MSB:Bird:45174	29	July	2413	Mesa Chivato	35.5334	-107.35	Adult	Migrant	Haemoproteus Leucocytozoon	Yes Yes	Yes No	Yes N/A	Yes N/A	VIRPLU03 COLBF21	MF077675 MF077679	http://arctos.database.museum/guid/MSB:Para:25869 http://arctos.database.museum/guid/MSB:Para:25894
MSB:Bird:45175	276093	Passerides1a	Turdidae	Sialia mexicana	http://arctos.database.museum/guid/MSB:Bird:45175	29	July	2414	Mesa Chivato	35.5335	-107.349	Juvenile	Migrant	Absent	No	No
MSB:Bird:45176	276094	Corvides	Vireonidae	Vireo gilvus	http://arctos.database.museum/guid/MSB:Bird:45176	29	July	2357	Mesa Chivato	35.526	-107.387	Adult	Migrant	Haemoproteus Leucocytozoon	Yes Yes	Yes No	Yes N/A	Yes N/A	VIGIL05 VIGIL02	MF077663 MF077687	http://arctos.database.museum/guid/MSB:Para:25873 http://arctos.database.museum/guid/MSB:Para:25896
MSB:Bird:45177	276095	Non-passerines	Picidae	Sphyrapicus thyroideus	http://arctos.database.museum/guid/MSB:Bird:45177	29	July	2357	Mesa Chivato	35.526	-107.387	Juvenile	Migrant	Absent	No	No
MSB:Bird:45178	276096	Corvides	Corvidae	Cyanocitta stelleri	http://arctos.database.museum/guid/MSB:Bird:45178	29	July	2357	Mesa Chivato	35.526	-107.387	Adult	Resident	Absent	No	No
MSB:Bird:45179	276097	Suboscine	Tyrannidae	Empidonax occidentalis	http://arctos.database.museum/guid/MSB:Bird:45179	29	July	2357	Mesa Chivato	35.526	-107.387	Juvenile	Migrant	Absent	No	No
MSB:Bird:45180	276098	Suboscine	Tyrannidae	Contopus sordidulus	http://arctos.database.museum/guid/MSB:Bird:45180	29	July	2357	Mesa Chivato	35.526	-107.387	Juvenile	Migrant	Absent	No	No
MSB:Bird:45181	276099	Suboscine	Tyrannidae	Empidonax occidentalis	http://arctos.database.museum/guid/MSB:Bird:45181	29	July	2357	Mesa Chivato	35.526	-107.387	Juvenile	Migrant	Absent	No	No
MSB:Bird:45182	276100	Passerides1a	Turdidae	Sialia mexicana	http://arctos.database.museum/guid/MSB:Bird:45182	29	July	2357	Mesa Chivato	35.526	-107.387	Adult	Migrant	Absent	No	No
MSB:Bird:45183	276101	Corvides	Corvidae	Aphelocoma woodhouseii	http://arctos.database.museum/guid/MSB:Bird:45183	29	July	2180	Mesa Chivato	35.5702	-107.244	Adult	Resident	Plasmodium Leucocytozoon	Yes Yes	Yes No	Yes N/A	No N/A	TROAED24 APHWOO01	MF077658 MF077680	http://arctos.database.museum/guid/MSB:Para:25899 http://arctos.database.museum/guid/MSB:Para:25891
MSB:Bird:45184	276102	Corvides	Vireonidae	Vireo gilvus	http://arctos.database.museum/guid/MSB:Bird:45184	29	July	2357	Mesa Chivato	35.526	-107.387	Adult	Migrant	Haemoproteus	Yes	Yes	Yes	Yes	VIGIL05	MF077663	http://arctos.database.museum/guid/MSB:Para:25873
MSB:Bird:45185	276103	Passerides1b	Emberizidae	Chondestes grammacus	http://arctos.database.museum/guid/MSB:Bird:45185	29	July	2398	Mesa Chivato	35.5579	-107.267	Adult	Migrant	Haemoproteus	Yes	Yes	Yes	Yes	CHOGRA01	MF077664	http://arctos.database.museum/guid/MSB:Para:25864
MSB:Bird:45186	276195	Passerides1a	Sittidae	Sitta canadensis	http://arctos.database.museum/guid/MSB:Bird:45186	21	July	2420	Mesa Chivato	35.533	-107.349	Unknown	Migrant	Absent	No	Not Screened

## Sheet: TableS2_2016_Parasites
Haplotype Name	MalAvi Name	Global Distribution	Regional Distribution	GenBank Accesion No.	Link to Arctos Parasite Record	Link to Arctos Bird Record
H01*	PIRLUD01	USA	New Mexico	MF077668	http://arctos.database.museum/guid/MSB:Para:25860	http://arctos.database.museum/guid/MSB:Bird:45027
H02*	SPIPAS01	USA	New Mexico	MF077650	http://arctos.database.museum/guid/MSB:Para:25861	http://arctos.database.museum/guid/MSB:Bird:45006, http://arctos.database.museum/guid/MSB:Bird:45041, http://arctos.database.museum/guid/MSB:Bird:45172, http://arctos.database.museum/guid/MSB:Bird:45173
H03	SPIPAS02	USA	Alaska, New Mexico	MF077649	http://arctos.database.museum/guid/MSB:Para:25862	http://arctos.database.museum/guid/MSB:Bird:45052, http://arctos.database.museum/guid/MSB:Bird:45139
H04*	TYRVOC01	USA	New Mexico	MF077648	http://arctos.database.museum/guid/MSB:Para:25863	http://arctos.database.museum/guid/MSB:Bird:45053
H05*	CHOGRA01	USA	New Mexico	MF077664	http://arctos.database.museum/guid/MSB:Para:25864	http://arctos.database.museum/guid/MSB:Bird:45021, http://arctos.database.museum/guid/MSB:Bird:45185
H06	PACPEC02	USA	Nebraska, New Hampshire, New Mexico, Vermont	MF077676	http://arctos.database.museum/guid/MSB:Para:25865	http://arctos.database.museum/guid/MSB:Bird:45065
H07*	PIRLUD02	USA	New Mexico	MF077652	http://arctos.database.museum/guid/MSB:Para:25866	http://arctos.database.museum/guid/MSB:Bird:45005
H08*	PIRFLA01	USA	New Mexico	MF077671	http://arctos.database.museum/guid/MSB:Para:25867	http://arctos.database.museum/guid/MSB:Bird:45048
H09*	SETCOR01	USA	New Mexico	MF077677	http://arctos.database.museum/guid/MSB:Para:25868	http://arctos.database.museum/guid/MSB:Bird:45030, http://arctos.database.museum/guid/MSB:Bird:45031
H10*	VIRPLU03	USA	New Mexico	MF077675	http://arctos.database.museum/guid/MSB:Para:25869	http://arctos.database.museum/guid/MSB:Bird:45013, http://arctos.database.museum/guid/MSB:Bird:45174
H11*	VIRPLU04	USA	New Mexico	MF077674	http://arctos.database.museum/guid/MSB:Para:25870	http://arctos.database.museum/guid/MSB:Bird:45014
H12*	VIRPLU01	USA	New Mexico	MF077673	http://arctos.database.museum/guid/MSB:Para:25871	http://arctos.database.museum/guid/MSB:Bird:45013, http://arctos.database.museum/guid/MSB:Bird:45014, http://arctos.database.museum/guid/MSB:Bird:45029
H13	TROAED12	Peru; USA	New Mexico	MF077670	http://arctos.database.museum/guid/MSB:Para:25872	http://arctos.database.museum/guid/MSB:Bird:45015, http://arctos.database.museum/guid/MSB:Bird:45044, http://arctos.database.museum/guid/MSB:Bird:45125
H14	VIGIL05	USA	California, New Mexico	MF077663	http://arctos.database.museum/guid/MSB:Para:25873	http://arctos.database.museum/guid/MSB:Bird:45176, http://arctos.database.museum/guid/MSB:Bird:45184
H15	VIGIL07	USA	California, New Mexico	MF077654	http://arctos.database.museum/guid/MSB:Para:25874	http://arctos.database.museum/guid/MSB:Bird:45067, http://arctos.database.museum/guid/MSB:Bird:45127, http://arctos.database.museum/guid/MSB:Bird:45137
H16	SIAMEX01	USA	California, Missouri, New Mexico, Oregon,Texas	MF077678	http://arctos.database.museum/guid/MSB:Para:25875	http://arctos.database.museum/guid/MSB:Bird:45032
H17*	PIPMAC01	USA	New Mexico	MF077669	http://arctos.database.museum/guid/MSB:Para:25876	http://arctos.database.museum/guid/MSB:Bird:45012
H18	TABI02	USA	New Mexico, New York	MF077667	http://arctos.database.museum/guid/MSB:Para:25877	http://arctos.database.museum/guid/MSB:Bird:45025
H19*	SPISAL01	USA	New Mexico	MF077651	http://arctos.database.museum/guid/MSB:Para:25878	http://arctos.database.museum/guid/MSB:Bird:45011, http://arctos.database.museum/guid/MSB:Bird:45171
H20*	CYASTE06	USA	New Mexico	MF077653	http://arctos.database.museum/guid/MSB:Para:25879	http://arctos.database.museum/guid/MSB:Bird:45134
H21*	TYRVOC03	USA	New Mexico	MF077672	http://arctos.database.museum/guid/MSB:Para:25880	http://arctos.database.museum/guid/MSB:Bird:45049, http://arctos.database.museum/guid/MSB:Bird:45050
H22*	EMPOBE02	USA	New Mexico	MF077659	http://arctos.database.museum/guid/MSB:Para:25881	http://arctos.database.museum/guid/MSB:Bird:45130
H23	ELFLA01	Brazil; USA	Alaska, New Mexico	MF077661	http://arctos.database.museum/guid/MSB:Para:25882	http://arctos.database.museum/guid/MSB:Bird:45163
H24*	CYASTE05	USA	New Mexico	MF077657	http://arctos.database.museum/guid/MSB:Para:25883	http://arctos.database.museum/guid/MSB:Bird:45135
H25*	SETGRA01	USA	New Mexico	MF077660	http://arctos.database.museum/guid/MSB:Para:25884	http://arctos.database.museum/guid/MSB:Bird:45159
L01*	SETGRA02	USA	New Mexico	MF077686	http://arctos.database.museum/guid/MSB:Para:25885	http://arctos.database.museum/guid/MSB:Bird:45028, http://arctos.database.museum/guid/MSB:Bird:45143
L02*	PIRFLA03	USA	New Mexico	MF077690	http://arctos.database.museum/guid/MSB:Para:25886	http://arctos.database.museum/guid/MSB:Bird:45059
L03*	CYASTE07	USA	New Mexico	MF077688	http://arctos.database.museum/guid/MSB:Para:25887	http://arctos.database.museum/guid/MSB:Bird:45134, http://arctos.database.museum/guid/MSB:Bird:45135
L04*	CYASTE04	USA	New Mexico	MF077682	http://arctos.database.museum/guid/MSB:Para:25888	http://arctos.database.museum/guid/MSB:Bird:45133
L05*	NUCCOL01	USA	New Mexico	MF077685	http://arctos.database.museum/guid/MSB:Para:25889	http://arctos.database.museum/guid/MSB:Bird:45017
L06	APHCAL01	USA	California, New Mexico	MF077689	http://arctos.database.museum/guid/MSB:Para:25890	http://arctos.database.museum/guid/MSB:Bird:45077
L07*	APHWOO01	USA	New Mexico	MF077680	http://arctos.database.museum/guid/MSB:Para:25891	http://arctos.database.museum/guid/MSB:Bird:45183
L08	CNEORN01	USA	Alaska, California, New Mexico	MF077684	http://arctos.database.museum/guid/MSB:Para:25892	http://arctos.database.museum/guid/MSB:Bird:45158, http://arctos.database.museum/guid/MSB:Bird:45169
L09*	PIRFLA02	USA	New Mexico	MF077683	http://arctos.database.museum/guid/MSB:Para:25893	http://arctos.database.museum/guid/MSB:Bird:45048
L10	COLBF21	USA	Colorado, New Mexico	MF077679	http://arctos.database.museum/guid/MSB:Para:25894	http://arctos.database.museum/guid/MSB:Bird:45015, http://arctos.database.museum/guid/MSB:Bird:45067, http://arctos.database.museum/guid/MSB:Bird:45174, http://arctos.database.museum/guid/MSB:Bird:45084, http://arctos.database.museum/guid/MSB:Bird:45126, http://arctos.database.museum/guid/MSB:Bird:45086
L11*	VIRPLU05	USA	New Mexico	MF077681	http://arctos.database.museum/guid/MSB:Para:25895	http://arctos.database.museum/guid/MSB:Bird:45029, http://arctos.database.museum/guid/MSB:Bird:45125
L12	VIGIL02	USA	California, New Mexico	MF077687	http://arctos.database.museum/guid/MSB:Para:25896	http://arctos.database.museum/guid/MSB:Bird:45176
P01	MOLATE01	Mexico; USA	California, Idaho, New Mexico	MF077665	http://arctos.database.museum/guid/MSB:Para:25897	http://arctos.database.museum/guid/MSB:Bird:45075
P02*	EMPHAM02	USA	New Mexico	MF077655	http://arctos.database.museum/guid/MSB:Para:25898	http://arctos.database.museum/guid/MSB:Bird:45138
P03	TROAED24	Mexico; USA	California, New Mexico	MF077658	http://arctos.database.museum/guid/MSB:Para:25899	http://arctos.database.museum/guid/MSB:Bird:45108, http://arctos.database.museum/guid/MSB:Bird:45111, http://arctos.database.museum/guid/MSB:Bird:45183
P04	LAIRI01	Ecuador; Mexico; Philippines; USA	Alaska, California, New Hampshire, New Mexico	MF077656	http://arctos.database.museum/guid/MSB:Para:25900	http://arctos.database.museum/guid/MSB:Bird:45039, http://arctos.database.museum/guid/MSB:Bird:45108, http://arctos.database.museum/guid/MSB:Bird:45114, http://arctos.database.museum/guid/MSB:Bird:45056, http://arctos.database.museum/guid/MSB:Bird:45095, http://arctos.database.museum/guid/MSB:Bird:45091, http://arctos.database.museum/guid/MSB:Bird:45081, http://arctos.database.museum/guid/MSB:Bir…
P05*	MELFUS05	USA	New Mexico	MF077666	http://arctos.database.museum/guid/MSB:Para:25901	http://arctos.database.museum/guid/MSB:Bird:45080
P06	WW3	Africa; Sweden; USA	Missouri, New Hampshire, New Mexico, Texas	MF077662	http://arctos.database.museum/guid/MSB:Para:25902	http://arctos.database.museum/guid/MSB:Bird:45169

## Sheet: Metadata_for_TableS1
Metadata for Table S1. Specimen data, ARCTOS catalog links, and malaria infection status for 186 collected birds. Explanation of column headers provided below.
Catalogue No.	Unique catalogue number in the Museum of Southwestern Biology (MSB) Birds Division
NK	Unique field collection number
Clade	Clade names were defined based on the clade names and phylogenetic topology in Moyle et al. (2016). Clades include sampled families as follows: Passerides 2 = Alaudidae, Hirundinidae, Paridae; Passerides 1b = Cardinalidae, Fringillidae, Parulidae, Passerillidae; Passerides 1a = Certhiidae, Polioptilidae, Sittidae, Troglodytidae, Turdidae; Corvides = Corvidae, Vireonidae; Suboscine = Tyrannidae; N…
Family	Taxonomic family
Scientific Name	Scientific names following the taxonomy of the Birds of North and Middle America Checklist produced by the American Ornithological Society's North American Classification Committee (NACC). Accessed May 2017.
Link to Arctos Bird Record	Link to the searchable record for host specimen data in the Arctos database
Day	Calendar day of collection, within the month specified in the following column, in 2016
Month	Month of collection in 2016
Elevation	Elevation, in meters, measured in the field with a GPS unit
Site	Collection site name. Mesa Chivato: in McKinley and Sandoval Counties, on the northern flank of Mt. Taylor; El Malpais National Conservation Area: in Cibola County, on the southern side of the Zuni Mountains; and Elk Springs: in Sandoval County, on the western slope of the Jemez Mountains
Latitude	Latitude in decimal degree coordinates, GPS Datum: WGS 84
Longitude	Longitude in decimal degree coordinates, GPS Datum: WGS 84
Age	Age determined by a combination of skull ossification (100% classified as Adult, otherwise Juvenile) and bursa (if not skull data but bursa present, classified as Juvenile)
Resident/Migratory	Resident or Migrant classification for each species; species are classified as resident if, to the best of our knowledge, local populations generally remain in the same habitats year-round. 'Migrant' includes both long-distance and short-distance migrants.
Haemosporidian Genus	Parasite genera present for each individual determined by PCR and microscopy; Absent = no haemoporidian detected
PCR Positive	Infection status determined by PCR (includes multiple infections per bird)
Microscopy Positive	Infection status determined by microscopy; not screened = no adequate blood smear available
Waldenstrom Primers	Primer set by which the sample was determined positive by PCR. Outer primers NF/NR2, inner primers F/R2. Primers from Waldentrom et al. 2004
Hellgren Primers	Primer set by which the sample was determined positive by PCR. Outer primers NFI/NR3, inner primers F/R2. Primers from Hellgren et al. 2004
MalAvi Name	Name assigned to each sequence published in the MalAvi database, named using MalAvi naming conventions (first three letters of the genus and species of the first host species from which the haplotype was identified)
GenBank Accn.	The accession number for each sequence published on GenBank
Link to Arctos Parasite Record	Link to the searchable record for parasite data in the Arctos database, including images of parasites identified by microscopy
Notes	Explanations for missing data in Table S1 and notes on primer pairs
Hellgren O., Waldenström J., Bensch S. 2004. a New Pcr Assay for Simultaneous Studies of Leucocytozoon, Plasmodium, and Haemoproteus From Avian Blood. Journal of Parasitology 90:797–802. DOI: 10.1645/GE-184R1.
Moyle RG., Oliveros CH., Andersen MJ., Hosner PA., Benz BW., Manthey JD., Travers SL., Brown RM., Faircloth BC. 2016. Tectonic collision and uplift of Wallacea triggered the global songbird radiation. Nature Communications 7:1–7. DOI: 10.1038/ncomms12709.
Waldenström J., Bensch S., Hasselquist D., Östman Ö. 2004. A New Nested Polymerase Chain Reaction Method Very Efficient in Detecting Plasmodium and Haemoproteus Infections from Avian Blood A New Nested Polymerase Chain Reaction Method Very Efficient in Detecting Plasmodium and Haemoproteus Infections From Avian B. Journal of Parasitology 90:191–194. DOI: 10.1645/GE-3221RN.

## Sheet: Metadata_for_TableS2
Metadata for Table S2. Parasite haplotypes sequenced in this study and comparisons with the MalAvi database. Explanation of column headers provided below.
Haplotype Name	Name for each sequenced haplotype in the study; H = Haemoproteus, L = Leucocytozoon, P = Plasmodium, * = novel haplotype not previously reported in MalAvi or GenBank
MalAvi Name	Previous lineage name in MalAvi if haplotype was not novel; or new lineage name deposited to MalAvi in this study if haplotype was novel. New names are based on the first three letters of the host genus and species from which a haplotype was first sequenced
Global Distribution	Global distribution of haplotype determined from previous MalAvi records
Regional Distribution	Distribution within the USA of haplotype determined from previous MalAvi records
GenBank Accesion No.	GenBank accession numbers for each haplotype sequenced in this study
Link to Arctos Parasite Record	Link to the searchable record for parasite data in the Arctos database, including images of parasites identified by microscopy
Link to Arctos Bird Record	Links to Arctos records for each bird specimen from which a haplotype was sequenced
