# Supplementary material for: Diversity, abundance, and host relationships of avian malaria and related haemosporidians in New Mexico pine forests
Source: PeerJ. 2017 Aug 17;5:e3700. doi: 10.7717/peerj.3700 (PMC5563434; doi:10.7717/peerj.3700)
Supplement: Supplemental Information 2 [file peerj-05-3700-s002.zip]

Archive with 3 entries (2 files):
- Puerco2016_Parasite_Alignment.phy
- __MACOSX/
- __MACOSX/._Puerco2016_Parasite_Alignment.phy
