# Supplementary material for: Diversity, abundance, and host relationships of avian malaria and related haemosporidians in New Mexico pine forests
Source: PeerJ. 2017 Aug 17;5:e3700. doi: 10.7717/peerj.3700 (PMC5563434; doi:10.7717/peerj.3700)
Supplement: Supplemental Information 2 [file peerj-05-3700-s002.zip › Puerco2016_Parasite_Alignment.phy]

 43 478
TYRVOC01 CTACCGGTGCTACATTTGTTTTTATTTTAACTTACTTACATATATTAAGAGGATTAAACTACTCATATTCTTATTTACCTTTATCATGGATAACTGGATTAGTAATATTCTTAATCTCTATTGTTAGGGCTTTTATGGGTTATGTATTACCTTGGGGTCAAATGAGTTTCTGGGGTGCAACCGTTATTACTAATTTATTATATTTTATACCTGGACTTGTTTCATGGATTTGTGGAGGATATACTATTAGTGATCCAACTTTAAAAAGATTTTTTGTATTACATTTTATATTTCCTTTTATAGCTTTATGTATTGTATTCATACATATATTCTTCTTACACTTACAAGGTAGCTCTAATCCTTTAGGATATGATACAGCTTTAAAAATACCTTTCTATCCAAGTCTATTATGTCTAGATATCAAAGGATTTAATAATGTATTAGTCCTATTTCTAGCACAAAGTTTATTTGGTATTCT
SPIPAS02 CTACCGGTGCTACATTTGTTTTTATTTTAACTTACTTACATATATTAAGAGGATTAAACTACTCATATTCTTATTTACCTTTATCATGGATAACTGGATTAGTAATATTCTTAATCTCTATTGTTACCGCTTTTATGGGTTATGTATTACCTTGGGGTCAAATGAGTTTCTGGGGTGCAACCGTTATTACTAATTTATTATATTTTATACCTGGACTTGTTTCATGGATTTGTGGAGGATATACTATTAGTGATCCAACTTTAAAAAGATTTTTTGTATTACATTTTATATTTCCTTTTATAGCTTTATGTATTGTATTCATACATATATTCTTCTTACACTTACAAGGTAGCTCTAATCCTTTAGGATATGATACAGCTTTAAAAATACCTTTCTATCCAAGTCTATTATGTCTAGATATCAAAGGATTTAATAATGTATTAGTCCTATTTCTAGCACAAAGTTTATTTGGTATTCT
SPIPAS01 CTACCGGTGCTACATTTGTTTTTATTTTAACTTACTTACATATATTAAGAGGATTAAACTACTCATATTCTTATTTACCTTTATCATGGATAACTGGATTAATAATATTCTTAATCTCTATTGTTACCGCTTTTATGGGTTATGTATTACCTTGGGGTCAAATGAGTTTCTGGGGTGCAACCGTTATTACTAATTTATTATATTTTATACCTGGACTTGTTTCATGGATTTGTGGAGGATATACTATTAGTGATCCAACTTTAAAAAGATTTTTTGTATTACATTTTATATTTCCTTTTATAGCTTTATGTATTGTATTCATACATATATTCTTCTTACACTTACAAGGTAGCTCTAATCCTTTAGGATATGATACAGCTTTAAAAATACCTTTCTATCCAAGTCTATTATGTCTAGATATCAAAGGATTTAATAATGTATTAGTCCTATTTCTAGCACAAAGTTTATTTGGTATTCT
SPISAL01 CTACTGGAGCTACATTTGTATTTATTTTAACTTACTTACACATTTTAAGAGGATTAAATTACTCATACTCATATTTACCTTTATCATGGATAACTGGATTAGTCATATTTTTAATTTCTATTGTTACTGCTTTCATGGGTTATGTTTTACCTTGGGGTCAAATGAGTTTCTGGGGTGCAACCGTTATTACTAATTTATTATATTTTATTCCTGGACTTGTTTCATGGATTTGTGGTGGATATACTATAAGTGATCCAACTTTAAAAAGATTTTTCGTATTACATTTTATTTTCCCTTTTATAGCCTTATGTATTGTATTTATACATATATTCTTCTTACACTTACAAGGTAGCTCTAATCCTTTAGGATATGATACAGCTTTAAAAATACCCTTCTATCCAAGTCTATTATGTTTAGATATTAAAGGATTTAATAATGTATTAGTTATATTTTTAGCACAAAGTTTATTTGGAATTCT
PIRLUD02 CTACCGGTGCTACATTTGTTTTTATTTTAACTTATTTACATATCCTAAGAGGATTAAACTATTCATATTCATATTTACCTTTATCATGGATAACTGGATTAGTAATATTCTTAATTTCAATTGTTACCGCTTTTATGGGTTATGTATTACCTTGGGGTCAAATGAGTTTCTGGGGTGCAACCGTTATTACTAATTTATTATATTTTATTCCTGGACTTGTTTCATGGATTTGTGGAGGATATACTATTAGTGATCCAACTTTAAAAAGATTCTTTGTATTACATTTTATATTTCCTTTTATAGCTTTATGTATTGTATTTATACATATATTCTTCTTACACTTACAAGGTAGCTCTAATCCTTTAGGATATGATACAGCTTTAAAAATACCTTTCTATCCAAGTCTATTATGTCTAGATATCAAAGGATTTAATAATGTATTAGTCCTATTTCTAGCACAAAGTTTATTTGGAATTCT
CYASTE06 CTACTGGAGCTACATTTGTTTTCATTTTAACTTACTTACATATTTTAAGAGGATTAAATTACTCATATTCATACTTACCTTTATCATGGATAACTGGATTAGTAATATTCTTAATTTCTATCGTTACTGCTTTTATGGGTTATGTTTTACCTTGGGGTCAAATGAGTTTCTGGGGTGCAACCGTTATTACTAATTTATTATACTTTATACCTGGACTTGTTTCATGGATTTGTGGTGGATATACTATAAGTGATCCAACCTTAAAAAGATTCTTTGTATTACATTTTATATTTCCTTTTATAGCCTTATGTATTGTTTTTATACATATATTCTTCTTACACTTACAAGGTAGCTCTAATCCTTTAGGATATGATACAGCTTTAAAAATACCTTTCTATCCAAGTCTATTATGTTTAGATATTAAAGGATTTAATAATGTATTAGTTATATTTTTAGCACAAAGTTTATTTGGTATTCT
VIGIL07 CTACTGGTGCTACATTTGTTTTTATTTTAACTTATTTACATATCTTAAGAGGATTAAATTATTCATATTCATATTTACCTTTATCATGGATAACTGGATTATTAATATTCTTAATTTCTATTGTTACAGCTTTTATGGGTTATGTATTACCTTGGGGTCAAATGAGTTTCTGGGGTGCAACCGTTATTACTAATTTATTATATTTTATACCTGGACTTGTTTCATGGATTTGTGGAGGATATACTATAAGTGATCCAACTTTAAAAAGATTCTTTGTATTACATTTTATATTCCCTTTTATAGCTTTATGTATTGTATTTATACATATATTCTTCTTACATTTACAAGGTAGCTCTAATCCTTTAGGATATGATACAGCTTTAAAAATACCTTTCTATCCAAGTCTATTATGTCTAGATATTAAAGGATTTAATAATGTATTAGTCCTATTTCTAGCACAAAGTTTATTTGGAATTCT
EMPHAM02 CAACAGGTGCTTCATTTGTATTTATTTTAACTTACTTACATATTTTAAGAGGATTAAATTATTCCTATTCATATTTACCTTTATCATGGATATCTGGACTAATCATATTTTTAATATCTATTGTAACAGCTTTTATGGGWTATGTATTACCTTGGGGTCAAATGAGTTTCTGGGGTGCTACAGTTATTACTAATTTATTATATTTTATACCTGGACTTGTTTCATGGATATGTGGTGGATATCTTGTAAGTGAYCCAACCTTAAAAAGATTCTTTGTATTACATTTTACATTTCCATTTATAGCTTTATGTATTGTATTTATACATATATTCTTTTTACATTTACAAGGTAGCACAAATCCTTTAGGGTATGATACAGCTTTAAAAATACCCTTCTATCCAAATCTATTAAGTCTTGATATTAAAGGATTTAATAATATATTAGTTTTATTTTTAGCACAAAGTTTATTTGGAATATT
LAIRI01 CAACAGGTGCATCATTTGTATTTATTCTTACATATCTACATATTTTAAGAGGATTAAATTATTCTTATTCTTATTTACCTTTATCATGGATATCAGGATTAATAATATTTTTAATATCAATAGTTACTGCTTTTATGGGATATGTACTACCTTGGGGTCAAATGAGTTTCTGGGGTGCAACCGTCATTACTAATTTATTATATTTTATACCTGGTCTTGTTTCATGGATCTGTGGTGGATATCTTGTAAGTGACCCAACATTAAAAAGATTTTTTGTATTACATTTTATATTTCCATTTATAGCCTTATGTATTGTATTTATACATATATTCTTTCTACATTTACAAGGTAGCACAAATCCTTTAGGGTATGATACAGCTTTAAAAATACCCTTCTATCCAAATCTATTAAGTCTTGATATTAAAGGATTTAATAATATCTTAGTTTTATTTTTAGCACAAAGTTTATTTGGAATATT
CYASTE05 CAACTGGTGCTACATTTGTCTTTATCTTAACTTATTTACATATACTAAGAGGATTAAATTATTCATATTCATATTTACCTTTATCATGGACAACTGGAATATTTATTTTCTTAATTTCTATTGTCACTGCTTTTATGGGTTATGTATTACCTTGGGGTCAAATGAGTTTCTGGGGTGCAACCGTTATAACTAATTTATTATATTTTATACCTGGACTTGTTTCATGGATTTGTGGTGGATATATAATTAGTGATCCAACTTTAAAAAGATTTTTTGTATTACATTTTATATTCCCATTTATAGCTTTATGTATTGTATTTATACATATATTCTTTTTACACTTACAAGGTAGCTCTAATCCTTTAGGATATGATACTGCTTTAAAAATACCTTTCTATCCAAGTCTATTATGTCTAGATATTAAAGGATTTAATAATGTATTAGTCTTATTTCTAGCACAAAGTTTATTTGGAATTTT
TROAED24 CAACTGGTGCTTCATTTGTATTTATTTTAACTTATTTACATATTTTAAGAGGACTAAATTATTCATATTCATATTTACCTTTATCATGGATATCTGGATTAATAATATTTTTAATATCTATAGTAACAGCTTTTATGGGTTATGTATTACCTTGGGGTCAAATGAGTTTCTGGGGTGCTACTGTAATTACTAATTTATTATATTTTATACCTGGACTTGTTTCATGGATATGTGGTGGATATCTTGTAAGCGACCCAACTTTAAAAAGATTCTTTGTATTACATTTTACATTTCCATTTATAGCTTTATGTATTGTATTTATACATATATTCTTTTTACATTTACAAGGTAGCACAAATCCTTTAGGGTATGATACAGCTTTAAAAATACCCTTCTATCCAAATCTTTTAAGTCTTGATATTAAAGGATTTAATAATGTACTAGTATTATTTTTAGCACAAAGTTTATTTGGAATATT
EMPOBE02 CTACTGGTGCTACATTTGTATTTATTTTAACTTATTTACATATATTAAGAGGATTAAATTATTCATATTCATATTTACCATTATCATGGATAACTGGATTATTAATATTCTTAATTTCTATTGTTACTGCTTTTATGGGTTATGTATTACCTTGGGGTCAAATGAGTTTCTGGGGTGCAACCGTTATAACAAATTTATTATATTTTATACCTGGACTTGTTTCATGGATTTGTGGTGGATATATTATTAGTGATCCAACTTTAAAAAGATTTTTTGTATTACATTTTATATTCCCATTTATAGCTTTATGTATTGTATTTATACATATATTCTTTTTACACTTACAAGGTAGCTCTAATCCTTTAGGATATGATACTGCTTTAAAAATACCTTTCTATCCAAGTCTATTATGTCTAGATATTAAAGGATTTAATAATGTATTAGTCTTATTTCTAGCACAAAGTTTATTTGGAATTTT
SETGRA01 CTACTGGTGCTACATTTGTTTTTATTTTAACATATTTACATATTCTAAGAGGTTTAAATTATTCATATTCATATTTACCTCTATCATGGATATCTGGACTAGTCATATTTTTAATTTCTATAGTTACTGCTTTTATGGGTTATGTATTACCTTGGGGTCAAATGAGTTTCTGGGGTGCAACTGTTATAACTAATTTATTATATTTTATACCTGGACTCGTTTCATGGATTTGTGGTGGATATACAATTAGTGATCCAACTTTAAAAAGATTCTTTGTATTACATTTCATATTTCCATTTATAGCTTTATGTATTGTATTTATACACATATTCTTCTTACATTTACAAGGTAGTTCAAATCCTTTAGGGTATGATACAGCTTTAAAAATACCTTTCTATCCAAGTCTATTATATCTAGATATTAAAGGATTTAATAACGTATTAGTGTTATTTTTAGCACAAAGTTTATTTGGTATTTT
ELFLA01 CTACTGGTGCTACATTTGTATTTATTTTAACTTATTTACATATATTGAGAGGATTAAATTATTCATATTCATATTTACCTTTATCATGGATAACTGGATTATTAATATTTGTAATTTCTATTGTTACTGCTTTTATGGGTTATGTATTACCTTGGGGTCAAATGAGTTTCTGGGGTGCAACCGTTATAACAAATTTATTATATTTTATACCTGGACTTGTTTCATGGATTTGTGGTGGATATATTATTAGTGATCCAACTTTAAAAAGATTTTTTGTATTACATTTTATATTTCCATTTATAGCTTTATGTATTGTATTTATACATATATTCTTTTTACACTTACAAGGTAGCTCTAATCCTTTAGGATATGATACTGCTTTAAAAATACCTTTCTATCCAAGTCTATTATGTCTAGATATTAAAGGATTTAATAATGTATTAGTCTTATTTCTAGCACAAAGTTTATTTGGAATTTT
WW3 CAACAGGTGCTTCATTTGTTTTCATTTTAACCTATTTACATATTTTAAGAGGATTAAATTACTCATATTCATATTTACCTTTATCATGGATTTCAGGATTATTAATATTTTTAATATCCATAGTTACTGCTTTTATGGGTTATGTATTACCTTGGGGTCAAATGAGTTTCTGGGGTGCTACAGTTATAACTAACTTATTATATTTTATACCTGGACTTGTCTCATGGATTTGTGGTGGATATCTTGTAAGTGACCCAACCTTAAAAAGATTTTTTGTATTACATTTTACATTCCCATTTATAGCTTTATGTATTGTATTCATACATATATTCTTCTTACATTTACAAGGTAGCACAAATCCTTTAGGGTATGATACAGCTTTAAAGATACCCTTCTATCCAAATCTATTAAGTCTTGATATTAAAGGATTTAATAATGTATTAGTTTTATTCTTATCTCAAAGTTTATTTGGAATTTT
VIGIL05 CTACTGGTGCTACATTTGTTTTTATTTTATCTTATTTACATATTCTAAGAGGATTAAATTATTCATATTCATATTTACCTTTATCATGGATAACTGGACTAATAATATTTTTAATTTCTATTGTTACAGCTTTTATGGGTTATGTATTACCTTGGGGTCAAATGAGTTTTTGGGGTGCAACTGTTATTACTAACTTATTATACTTTATACCTGGACTTGTTTCATGGATTTGTGGAGGATATACTATTAGTGATCCTACTTTAAAAAGATTTTTTGTATTACATTTTATATTTCCTTTTATAGCTTTATGTATTGTATTTATACATATATTCTTCTTACATTTACAAGGTAGCTCTAATCCTTTAGGATATGATACAGCTTTAAAAATACCTTTCTATCCAAGTCTATTATGTCTAGATATTAAAGGGTTTAATAATGTATTAGTCCTATTTCTAGCACAAAGTTTATTTGGAATATT
CHOGRA01 CTACCGGTGCTACATTTGTCTTTATTTTAACTTACTTACATATATTAAGAGGATTAAACTATTCATATTCTTATTTACCTTTATCATGGATAACTGGATTAGTAATATTCTTAATTTCTATTGTTACCGCTTTTATGGGTTATGTATTACCTTGGGGTCAAATGAGTTTCTGGGGTGCAACCGTTATTACTAATTTATTATATTTTATACCTGGACTTGTTTCATGGATTTGTGGAGGATATACTATTAGTGATCCAACTTTAAAAAGATTCTTTGTATTACATTTTATATTTCCTTTTATAGCTTTATGTATTGTATTCATACATATATTCTTCTTACACTTACAAGGTAGCTCTAATCCTTTAGGATATGATACAGCTTTAAAAATACCTTTCTATCCAAGTCTATTATGTCTAGATATTAAAGGATTTAATAATGTATTAGTCCTATTTCTAGCACAAAGTTTATTTGGTATTCT
MOLATE01 CAACAGGTGCTTCATTTGTATTTATTTTAACTTATTTACATATTTTAAGAGGATTAAATTATTCATATTCATATTTACCTTTATCATGGATATCTGGACTACTTATATTTTTAATATCTATTGTAACAGCTTTTATGGGTTATGTATTACCTTGGGGTCAAATGAGTTTCTGGGGTGCTACAGTTATTACTAATTTATTATATTTTATACCTGGACTTGTTTCATGGATATGTGGTGGATATCTTGTAAGTGACCCAACCTTAAAAAGATTCTTTGTATTACATTTTACATTTCCGTTTATAGCCTTATGTATTGTATTTATACATATATTCTTTTTACATTTACAAGGTAGCACAAATCCTTTAGGGTATGATACAGCTTTAAAAATACCCTTCTATCCAAATCTTTTAAGTCTTGATATTAAAGGATTTAATAATGTATTAGTATTATTTTTAGCACAAAGTTTATTTGGAATACT
MELFUS05 CAACAGGTGCATCATTTGTATTTATTCTTACATATCTACATATTTTAAGAGGATTAAATTATTCTTATTCTTATTTACCTTTATCATGGATATCAGGATTAATAATATTTTTAATATCAATAGTTACTGCTTTTATGGGATATGTACTACCTTGGGGTCAAATGAGTTTCTGGGGTGCAACCGTCATTACTAATTTATTATATTTTATACCTGGTCTTGTTTCATGGATCTGTGGTGGATATCTTGTAAGTGACCCAACATTAAAAAGATTTTTTGTATTACATTTTATATTTCCATTTATAGCCTTATGTATTGTATTTATACATATATTCTTTCTACATTTACAAGGTAGCACAAATCCTTTAGGGTATGATACAGCTTTAAAAATACCCTTCTATCCAAATCTATTAAGTCTTGATATTAAAGGATTTAATAATATCTTAGTATTATTTTTAGCACAAAGTTTATTTGGAATATT
TABI02 CTACTGGAGCTACATTTGTATTTATTCTTACTTACTTACATATTTTAAGAGGATTAAATTATTCATATTCATATTTACCTTTATCATGGATTACTGGATTGGTAATATTTTTAATTTCTATTGTTACTGCTTTTATGGGTTATGTTTTACCTTGGGGTCAAATGAGTTTCTGGGGTGCAACCGTTATTACTAATTTATTATATTTTATACCTGGACTTGTTTCATGGATTTGTGGTGGATATACTATAAGTGATCCAACTCTAAAAAGATTTTTTGTATTACATTTTATATTTCCTTTTATAGCTTTATGCATCGTATTTATACATATATTCTTCTTACATTTACAAGGTAGCTCTAATCCTTTAGGATATGATACAGCTTTAAAAATACCTTTCTATCCAAGTCTATTATGTTTAGATATTAAAGGATTTAATAATGTATTAGTTATATTTTTAGCACAAAGTTTATTTGGTATTCT
PIRLUD01 CTACTGGTGCTACATTTGTTTTTATTTTAACTTACTTACACATATTAAGAGGATTAAATTACTCATACTCTTATTTACCTTTATCATGGATAACTGGATTAATAATATTCTTAATTTCTATTGTTACTGCTTTTATGGGTTATGTATTACCTTGGGGTCAAATGAGTTTCTGGGGTGCAACCGTTATTACTAATTTATTATATTTCATACCTGGACTTGTTTCATGGATTTGTGGAGGATATACTATTAGTGATCCAACTTTAAAAAGATTTTTTGTATTACATTTTATATTTCCTTTTATAGCTTTATGTATTGTATTTATACATATATTCTTCTTACACTTACAAGGTAGCTCTAATCCTTTAGGATATGATACAGCCTTAAAAATACCTTTCTATCCAAGTCTATTATGTCTAGATATCAAAGGATTTAATAATGTATTAGTCCTATTTCTAGCACAAAGTTTATTTGGAATTCT
PIPMAC01 CTACTGGAGCTACATTTGTATTTATTCTTACTTACTTACATATTTTAAGAGGATTAAATTATTCATATTCATATTTACCTTTATCATGGATTACTGGATTGGTAATATTTTTAATTTCTATTGTTACTGCTTTTATGGGTTATGTTTTACCTTGGGGTCAAATGAGTTTCTGGGGTGCAACCGTTATTACTAATTTATTATATTTTATTCCTGGACTTGTTTCATGGATTTGTGGTGGATATACTATAAGTGATCCAACTCTAAAAAGATTTTTTGTATTACATTTTATATTTCCTTTTATAGCTTTATGTATCGTATTTATACATATATTCTTCTTACATTTACAAGGTAGCTCTAATCCTTTAGGATATGATACAGCTTTAAAAATACCTTTCTATCCAAGTCTATTATGTTTAGATATTAAAGGATTTAATAATGTATTAGTTATATTTTTAGCACAAAGTTTATTTGGTATTTT
TROAED12 CTACTGGTGCTACATTTGTTTTTATTTTAACTTATTTACATATTCTAAGAGGATTAAATTATTCATATTCATATTTACCTTTATCATGGATAACTGGACTAATAATATTTTTAATTTCTATTGTTACAGCTTTTATGGGTTATGTATTACCTTGGGGTCAAATGAGTTTCTGGGGTGCAACTGTTATTACTAATTTATTATATTTTATACCTGGACTTGTTTCATGGATTTGTGGAGGATATACTATTAGTGATCCTACTTTAAAAAGATTTTTTGTATTACATTTTATATTTCCTTTTATAGCTTTATGTATTGTATTTATACATATATTCTTCTTACACTTACAAGGTAGCTCTAATCCTTTAGGATATGATACGGCTTTAAAAATACCTTTCTATCCAAGTCTATTATGTCTAGATATTAAAGGATTTAATAATGTATTAATCTTATTTCTAGCACAAAGTTTATTTGGAATATT
PIRFLA01 CTACCGGTGCTACATTTGTTTTTATCCTAACTTACTTACATATCCTAAGAGGATTAAATTATTCATATTCATATTTACCTTTATCATGGATAACTGGATTAGTAATATTCTTAATTTCAATTGTTACCGCTTTTATGGGTTATGTATTACCTTGGGGTCAAATGAGTTTCTGGGGTGCAACCGTTATTACTAATTTATTATATTTTATTCCTGGACTTGTTTCATGGATTTGTGGAGGATATACTATTAGTGATCCAACTTTAAAAAGATTCTTTGTATTACATTTTATATTTCCTTTTATAGCTTTATGTATTGTATTTATACATATATTCTTCTTACACTTACAAGGTAGCTCTAATCCTTTAGGATATGATACAGCTTTAAAAATACCTTTCTATCCAAGTCTATTATGTCTAGATATCAAAGGATTTAATAATGTATTAGTCCTATTTCTAGCACAAAGTTTATTTGGAATTCT
TYRVOC03 CTACTGGTGCTACATTTGTATTTATTTTAACTTATTTACATATATTAAGAGGATTAAATTATTCATATTCATATTTACCATTATCATGGATAACTGGATTATTAATATTCTTAATTTCTATTGTTACTGCTTTTATGGGTTATGTTTTACCTTGGGGTCAAATGAGTTTCTGGGGTGCAACCGTTATAACAAATTTATTATATTTTATACCTGGACTTGTTTCATGGATTTGTGGTGGATATATTATTAGTGATCCAACTTTAAAAAGATTTTTTGTATTACATTTTATATTCCCATTTATAGCTTTATGTATTGTATTTATACATATATTCTTTTTACACTTACAAGGTAGCTCTAATCCTTTAGGATATGATACTGCTTTAAAAATACCTTTCTATCCAAGTCTATTATGTCTAGATATTAAAGGATTTAATAATGTATTAGTCTTATTTCTAGCACAAAGTTTATTTGGAATTTT
VIRPLU01 CTACTGGTGCTACATTTGTTTTTATTTTAACTTATTTACATATTTTAAGAGGATTAAATTATTCATATTCATATTTACCTTTATCATGGATAACTGGATTAATAATATTTTTAATTTCTATTGTTACAGCTTTTATGGGTTATGTATTACCTTGGGGTCAAATGAGTTTCTGGGGTGCAACCGTTATTACTAATTTATTATATTTTATACCTGGACTTGTTTCATGGATTTGTGGAGGATATACTATTAGTGATCCAACTTTAAAAAGATTCTTTGTATTACATTTTATATTTCCTTTTATAGCTTTATGTATTGTATTTATACATATATTTTTCTTACATTTACAAGGTAGCTCTAATCCTTTAGGATATGATACAGCTTTAAAAATACCTTTCTATCCAAGTCTATTATGTCTAGATATTAAAGGATTTAATAATGTATTAGTCCTATTTCTAGCACAAAGTTTATTTGGAATTTT
VIRPLU04 CTACTGGTGCTACATTTGTTTTTATTTTAACTTATTTACATATTTTAAGAGGATTAAATTATTCATATACATATTTACCTTTATCATGGATAACTGGATTAATAATATTTTTAATTTCTATTGTTACAGCTTTTATGGGTTATGTATTACCTTGGGGTCAAATGAGTTTCTGGGGTGCAACCGTTATTACTAATTTATTATATTTTATACCTGGACTTGTTTCATGGATTTGTGGAGGATATACTATTAGTGATCCAACTTTAAAAAGATTCTTTGTGTTACATTTTATATTTCCTTTTATAGCTTTATGTATTGTATTTATACATATATTCTTCTTACATTTACAAGGTAGCTCTAATCCTTTAGGATATGATACAGCTTTAAAAATACCTTTCTATCCAAGTCTATTATGTCTAGATATTAAAGGATTTAATAATGTATTAGTCCTATTTCTAGCACAAAGTTTATTTGGAATTTT
VIRPLU03 CTACTGGTGCTACATTTGTTTTTATTTTAACTTATTTACATATTTTAAGAGGATTAAATTATTCATATTCATATTTACCTTTATCATGGATAACTGGATTAATAATATTTTTAATTTCTATTGTTACAGCTTTTATGGGTTATGTATTACCTTGGGGTCAAATGAGTTTCTGGGGTGCAACCGTTATTACTAATTTATTATATTTTATACCTGGACTTGTTTCATGGATTTGTGGAGGATATACTATTAGTGATCCAACTTTAAAAAGATTCTTTGTGTTACATTTTATATTTCCTTTTATAGCTTTATGTATTGTATTTATACATATATTCTTCTTACATTTACAAGGTAGCTCTAATCCTTTAGGATATGATACAGCTTTAAAAATACCTTTCTATCCAAGTCTATTATGTCTAGATATTAAAGGATTTAATAATGTATTAGTCCTATTTCTAGCACAAAGTTTATTTGGAATTTT
PACPEC02 CTACCGGTGCTACATTTGTTTTTATTCTAACTTACTTACATATCCTAAGAGGATTAAACTATTCATATTCATATTTACCTTTATCATGGATAACTGGATTAGTAATATTCTTAATTTCAATTGTTACCGCTTTTATGGGTTATGTATTACCTTGGGGTCAAATGAGTTTCTGGGGTGCAACCGTTATTACTAATTTATTATATTTTATTCCTGGACTTGTTTCATGGATTTGTGGAGGATATACTATTAGTGATCCAACTTTAAAAAGATTCTTTGTATTACATTTTATATTTCCTTTTATAGCTTTATGTATTGTATTTATACATATATTCTTCTTACACTTACAAGGTAGCTCTAATCCTTTAGGATATGATACAGCTTTAAAAATACCTTTCTATCCAAGTCTATTATGTCTAGATATCAAAGGATTTAATAATGTATTAGTCCTATTTCTAGCACAAAGTTTATTTGGAATTCT
SETCOR01 CTACTGGTGCTACATTTGTTTTCATTCTAACTTACTTACATATCTTAAGAGGATTAAATTATTCATATTCTTATCTACCTTTATCATGGATAACTGGATTAGTAATATTCTTAATTTCAATTGTTACCGCTTTTATGGGTTATGTATTACCTTGGGGTCAAATGAGTTTCTGGGGTGCAACCGTTATTACTAATTTATTATATTTTATACCTGGACTTGTTTCATGGATTTGTGGAGGATATACTATTAGTGATCCAACTTTAAAAAGATTCTTTGTATTACATTTTATATTTCCTTTTATAGCTTTATGTATTGTATTTATACATATATTCTTCTTACATTTACAAGGTAGCTCTAATCCTTTAGGATATGATACAGCTTTAAAAATACCTTTCTATCCAAGTCTATTATGTCTAGATATCAAAGGATTTAATAATGTATTAGTCCTATTTCTAGCACAAAGTCTATTTGGAATTCT
SIAMEX01 CTACTGGAGCTACATTTGTATTTATTCTTACTTACTTACATATTTTAAGAGGATTAAATTATTCATATTCATATTTACCTTTATCATGGATTACTGGATTGGTAATATTTTTAATTTCTATTGTTACTGCTTTTATGGGTTATGTTTTACCTTGGGGTCAAATGAGTTTCTGGGGTGCAACCGTTATTACTAATTTATTATATTTTATACCTGGACTTGTTTCATGGATTTGTGGTGGATATACTATAAGTGATCCAACTCTAAAAAGATTTTTTGTATTACATTTTATATTTCCTTTTATAGCTTTATGCATCGTATTTATACATATATTCTTCTTACATTTACAAGGTAGCTCTAATCCTTTAGGATATGATACAGCTTTAAAAATACCTTTCTATCCAAGTCTATTATGTTTAGATATTAAAGGATTTAATAATGTATTAGTTATATTTTTAGCACAAAGTTTATTTGGTATTTT
COLBF21 CAACAGGTGCATCATTTGTATTTATATTAACATACTTACATATATTAAGAGGATTAAATTATTCATTTACTTACTTACCTTTATCATGGATAAGTGGTTTAATAATATTCTTAATATTTATTGTAACTGCTTTTATGGGTTATGTCTTACCATGGGGTCAAATGAGTTTTTGGGGAGCTACTGTTATAACTAATTTATTATATTTTATTCCTGGATTAATTAATTGGGTTTGCGGTGGATTTATTATTAACGACCCAACTCTAAAAAGATTCTTCGTATTACATTTTATATTCCCATTCGTAGCTTTAGCTATCGTATTTATACATATATTCTTCTTACATATTCAAGGTAGCACTAATCCTTTAGGGTATGATACACCTTTAAAAATACCATTCTATCCAAATCTATTAACTTTAGATGTTAAAGGATTTAACTATGTATTAGTATTATTCCTATTTCAAAGTTTATTTGGAATT--
APHWOO01 CAACAGGTGCATCTTTTGTATTTATATTAACATATTTACATATTCTAAGAGGATTAAATTATTCTTTCTCTTATTTACCTTTATCATGGTATAGTGGTTTAATTATATTCTTAATCTTTATTGTAACTGCTTTTATGGGTTACGTCTTACCATGGGGACAAATGAGTTTCTGGGGAGCAACTGTAATTACTAACTTATTATATTTCATTCCTGGATTAATTAATTGGGTATGTGGTGGATTTATTATTAATGACCCAACACTAAAAAGATTCTTTGTATTACATTTTATATTCCCATTTGTAGCTTTAGCTATTGTATTTATTCATATATTCTTCTTACATATTCATGGTAGCACTAATCCTTTAGGGTATGATACACCTTTAAAAATACCATTCTATCCAAATCTATTAACCTTAGATGTTAAAGGATTTAACTATGTACTAGTTATATTTTTATTTCAAAGTTTATTTGGAATT--
VIRPLU05 CAACAGGTGCATCATTTGTATTTATATTGACATACTTACATATATTAAGAGGATTAAATTATTCATTTACTTACTTACCTTTATCATGGATAAGTGGTTTATTAATATTCTTAATATTTATTGTAACTGCTTTTATGGGTTATGTCTTACCATGGGGTCAAATGAGTTTTTGGGGAGCTACTGTTATAACTAATTTATTATATTTTATTCCTGGATTAATTAATTGGGTTTGCGGTGGATTTATTATTAACGATCCAACTCTAAAAAGATTCTTCGTATTACATTTTATATTCCCATTCGTAGCATTAGCTATCGTATTTATACATATATTCTTCTTACATATTCAAGGTAGCACTAATCCTTTAGGGTATGATACACCTTTAAAAATACCATTCTATCCAAATCTATTAACTTTAGATATTAAAGGATTTAACTATGTATTAGTATTATTCCTATTTCAAAGTTTATTTGGAATT--
CYASTE04 CAACAGGTGCATCTTTTGTCTTTATCTTAACATATCTACATATTTTAAGAGGATTAAACTTTTCATTTTCTTATTTACCTTTATCATGGTATAGTGGTTTAATTATATTTTTAGTATTTATTGTAACTGCTTTTATGGGTTATGTTTTACCATGGGGACAAATGAGTTTCTGGGGAGCAACTGTAATTACTAATTTATTATATTTTATTCCTGGATTAATTAATTGGGTTTGTGGTGGATTYATTATTAATGATCCAACATTAAAAAGATTCTTCATTTTACATTTTATATTTCCATTTATAGCTTTAGCTATTGTATTAATACATATATTCTTTTTACATATTCATGGTAGCACTAATCCTTTAGGGTATGATACACCTTTAAAAATACCATTCTATCCAAATCTATTAACTTTAGATATTAAAGGATTTAACTATGTATTAGTTATATTTTTATTTCAAAGTTTATTTGGAATT--
PIRFLA02 CAACAGGTGCATCTTTTGTATTTATATTAACATATCTACATATACTAAGAGGTTTAAATTACTCTTTCTCTTACTTACCTTTATCATGGATAAGTGGTTTAGTAATATTCTTAATATTTATTGTAACTGCTTTTATGGGTTATGTCTTACCATGGGGTCAAATGAGTTTCTGGGGAGCTACTGTAATTACTAACTTATTATATTTTATTCCTGGATTAATTAATTGGGTTTGTGGTGGTTTTATTATTAACGATCCAACTCTAAAAAGATTCTTTGTATTACATTTTATATTCCCATTCGTAGCTTTAGCTATTGTATTTATTCATATATTCTTCTTACATATTCAAGGTAGCACAAATCCATTAGGGTATGATACACCTTTAAAAATACCATTCTATCCAAATCTATTAACTTTAGATGTTAAAGGATTTAATTATGTATTAGTAATATTCTTATTTCAAAGTTTATTTGGTATT--
CNEORN01 CAACCGGTGCATCTTTTGTATTTATATTAACATATCTACATATACTAAGAGGTTTAAATTACTCTTTCTCTTACTTACCTTTATCATGGATAAGTGGTTTAGTAATATTCTTAATATTTATTGTAACTGCTTTTATGGGTTATGTCTTACCATGGGGTCAAATGAGTTTCTGGGGAGCTACTGTAATTACTAACTTATTATATTTTATTCCTGGATTAATTAATTGGGTTTGTGGTGGTTTTATTATTAACGATCCAACTCTAAAAAGATTCTTTGTATTACATTTTATATTCCCATTCGTAGCTTTAGCTATTGTATTTATTCATATATTCTTCTTACATATTCAAGGTAGCACTAATCCATTAGGGTATGATACACCTTTAAAAATACCATTCTATCCAAATCTATTAACTTTAGATGTTAAAGGATTTAATTATGTATTAGTAATATTCTTATTTCAAAGTTTATTTGGTATT--
NUCCOL01 CAACAGGTGCATCATTTGTATTTATATTAACATATCTACACATATTAAGAGGATTAAACTATTCCTTCTCTTATTTACCATTATCATGGTATAGTGGTTTAATTATATTCTTAATTTTTATTGTAACTGCTTTTATGGGTTACGTTTTACCATGGGGACAAATGAGTTTCTGGGGAGCAACTGTAATTACTAATTTATTATATTTTATTCCTGGATTAATTAATTGGGTTTGTGGTGGATTTATAATTAATGACCCAACATTAAAAAGATTCTTTGTATTACATTTTATATTCCCATTTGTAGCATTAGCTATTGTATTTATTCATATATTCTTTTTACATATTCATGGTAGCACTAATCCTTTAGGGTATGATACACCTTTAAAAATACCATTCTATCCAAATTTATTAACCTTAGATATTAAAGGATTGAACTATGTATTAGTTATATTTTTATTTCAAAGTTTATTTGGAATT--
SETGRA02 CAACTGGTGCATCTTTTGTATTTATCTTAACATATTTACATATTTTAAGAGGATTAAACTATTCATTCTCTTACTTACCTTTATCATGGTATAGTGGTTTAGTTATATTCTTAATCTTTATTGTAACTGCTTTTATGGGTTACGTTTTACCATGGGGACAAATGAGTTTCTGGGGAGCAACTGTAATTACTAATTTATTATATTTTATTCCTGGATTAATTAATTGGGTATGCGGTGGATTCATTATTAATGACCCAACATTAAAAAGATTCTTCGTATTACACTTTATATTCCCATTTGTAGCCTTAGCTATTGTAATTATTCATATATTCTTCTTACATATTCATGGTAGCACTAATCCTTTAGGGTATGATACACCTTTAAAAATACCATTCTATCCAAATCTATTAACTTTAGATATTAAAGGATTTAACTATGTATTAGTTATATTTCTATTTCAAAGTTTATTTGGAATT--
VIGIL02 CAACAGGTGCATCATTTGTATTTATATTAACATACTTACATATATTAAGAGGATTAAATTATTCATTTACTTACTTACCTTTATCATGGATAAGTGGTTTAATAATATTCTTAATATTTATTGTAACTGCTTTTATGGGTTATGTCTTACCATGGGGTCAAATGAGTTTTTGGGGAGCTACTGTTATAACTAATTTATTATATTTTATTCCTGGATTAATTAATTGGGTTTGCGGTGGATTTATTATTAACGACCCAACTCTAAAAAGATTCTTCGTATTACATTTTATATTCCCATTCGTAGCTTTAGCTATAGTATTTATACATATATTCTTCTTACATATTCAAGGTAGCACTAATCCTTTAGGGTATGATACACCTTTAAAAATACCATTCTATCCAAATCTATTAACTTTAGATGTTAAAGGATTTAACTATGTATTAGTATTATTCCTATTTCAAAGTTTATTTGGAATT--
CYASTE07 CAACAGGTGCATCTTTTGTCTTTATCTTAACATATCTACATATTTTAAGAGGATTAAACTTTTCATTTTCTTATTTACCTTTATCATGGTATAGTGGTTTAATTATATTTTTAGTATTTATTGTAACTGCTTTTATGGGTTATGTTTTACCATGGGGACAAATGAGTTTCTGGGGAGCAACTGTAATTACTAATTTATTATATTTTATTCCTGGATTAATTAATTGGGTTTGTGGTGGATTCATTATTAATGATCCAACATTAAAAAGATTCTTCATTTTACATTTTATATTTCCATTTATAGCTTTAGCTATTGTATTAATACATATATTCTTTTTACATATTCATGGTAGCACTAATCCTTTAGGGTATGATACACCTTTAAAAATACCATTCTATCCAAATCTATTAACTTTAGATATTAAAGGATTTAACTATGTATTAGTTATATTTTTATTTCAAAGTTTATTTGGAATT--
APHCAL01 CAACAGGTGCATCTTTTGTATTTATATTAACATATCTACATATTCTAAGAGGATTAAATTATTCTTTCTCTTATTTACCTTTATCATGGTATAGTGGTTTAATTATATTCTTAATCTTTATTGTAACTGCTTTTATGGGTTACGTCTTACCATGGGGACAAATGAGTTTCTGGGGAGCAACTGTAATTACTAACTTATTATATTTCATTCCTGGATTAATTAATTGGGTATGTGGTGGATTTATTATTAATGACCCAACACTAAAAAGATTCTTTGTATTACATTTTATATTCCCATTTGTAGCTTTAGCTATTGTATTTATTCATATATTCTTCTTACATATTCATGGTAGCACTAATCCTTTAGGGTATGATACACCTTTAAAAATACCATTCTATCCAAATCTATTAACCTTAGATGTTAAAGGATTTAACTATGTACTAGTTATATTTTTATTTCAAAGTTTATTTGGAATT--
PIRFLA03 CAACTGGTGCATCTTTTGTATTTATCTTAACATATTTACATATTTTAAGAGGATTAAACTATTCATTCTCTTACTTACCTTTATCATGGTATAGTGGTTTAGTTATATTCTTAATCTTTATTGTAACTGCTTTTATGGGTTACGTTTTACCATGGGGACAAATGAGTTTCTGGGGAGCAACTGTAATTACTAATTTATTATATTTTATTCCTGGATTAATTAATTGGGTATGCGGTGGATTCATTATTAATGACCCAACCTTAAAAAGATTCTTCGTATTACACTTTATATTCCCATTTGTAGCCTTAGCTATTGTAATTATTCATATATTCTTCTTACATATTCATGGTAGCACTAATCCTTTAGGGTATGATACACCTTTAAAAATACCATTCTATCCAAATCTATTAACTTTAGATATTAAAGGATTTAACTATGTATTAGTTATATTTCTATTTCAAAGTTTATTTGGAATT--
